# Supplementary material for: Is Pediatric Dentistry a Topic of Interest for Pediatric Journals? A Scoping Review
Source: Children (Basel). 2021 Aug 24;8(9):720. doi: 10.3390/children8090720 (PMC8467268; doi:10.3390/children8090720)
Supplement: Supplementary file 1 [file children-08-00720-s001.zip › Table S2.xlsx]

## Sheet: Excluded paper
JOURNAL	TITLE	AUTHORS	YEAR	REASON OF EXCLUSION
Front Pediatr	Evaluation and Management of Respiratory Illness in Children With Cerebral Palsy	Marpole R, Blackmore AM, Gibson N, Cooper MS, Langdon K, Wilson AC	2020	Search noise
J Am Acad Child Adolesc Psychiatry	Thirty-three cases of body dysmorphic disorder in children and adolescents	Albertini RS, Phillips KA	1999	Search noise
Matern Child Nutr	Feeding the 1 to 7-year-old child. A support paper for the South African paediatric food-based dietary guidelines	Bowley NA, Pentz-Kluyts MA, Bourne LT, Marino LV	2007	Search noise
Matern Child Nutr	Four-year follow-up of a randomized controlled trial of a social support intervention on infant feeding practices	Scheiwe A, Hardy R, Watt RG	2010	Search noise
Matern Child Nutr	Intake, sources, and determinants of free sugars intake in Australian children aged 12-14 months	Devenish G, Ytterstad E, Begley A, Do L, Scott J	2019	Search noise
Paediatr Respir Rev	Newer treatment modalities for pediatric obstructive sleep apnea	Tapia IE, Marcus CL	2013	Search noise
Pediatr Allergy Immunol	Sublingual desensitization in children with congenital malformations and latex allergy	Nucera E, Schiavino D, Pollastrini E, Rendeli C, Pietrini D, Tabacco F, De Pasquale T, Ausili E, Sabato V, Roncallo C, Patriarca G	2006	Search noise
Pediatr Crit Care Med	Pediatric Procedural Sedation Using the Combination of Ketamine and Propofol Outside of the Emergency Department: A Report From the Pediatric Sedation Research Consortium	Grunwell JR, Travers C, Stormorken AG, Scherrer PD, Chumpitazi CE, Stockwell JA, Roback MG, Cravero J, Kamat PP	2017	Search noise
Pediatr Nephrol	An adolescent patient presenting with hyponatremic seizure: Answers	Bayram MT, Yıldız G, Soylu A, Kavukçu S	2019	Search noise
Pediatr Neurol	A case of partial 14q- with facial features of holoprosencephaly and hydranencephaly	Segawa Y, Itokazu N, Hirose A, Nakagawa S, Takashima S	2007	Search noise
Pediatr Neurol	Chromosomal microarray analysis in a girl with mental retardation and spina bifida	Ben Abdallah I, Hannachi H, Soyah N, Saad A, Elghezal H	2011	Search noise
Pediatr Neurol	Cutaneous and leptomeningeal hemangiomas with impressive benign evolution	Falsaperla R, Pavone P, Ruggieri M, Pavone L	2013	Search noise
Pediatr Neurol	Successful Treatment of Hereditary Folate Malabsorption With Intramuscular Folinic Acid	Lubout CMA, Goorden SMI, van den Hurk K, Jaeger B, Jager NGL, van Koningsbruggen S, Chegary M, van Karnebeek CDM	2020	Search noise
Pediatr Res	Targeting pediatric cancer stem cells with oncolytic virotherapy	Friedman GK, Cassady KA, Beierle EA, Markert JM, Gillespie GY	2012	Search noise
Pediatr Res	The effects of neonatal stunting on the development of rats: effects of early single dose cortisone on dental development and maturation of nursling and mature rats	Diner H, Chou MD, Sobel EH	1978	Search noise
Semin Fetal Neonatal Med	Molecular genetics in fetal neurology	Huang J, Wah IY, Pooh RK, Choy KW	2012	Search noise
Semin Perinatol	Breast-feeding and infant health	Oseid B	1979	Search noise
Semin Perinatol	The prevalence of selected major birth defects in the United States	Kirby RS	2017	Search noise
American journal of diseases of children (1960)	Anaerobic (putrid) lung abscess in adolescence.	Levine MM and Ashman R and Heald F	1976	Search noise
American journal of diseases of children (1960)	Ankylosis, facial anomalies, and pulmonary hypoplasia syndrome.	Say B and Barber ND and Leichtman LG	1979	Search noise
American journal of diseases of children (1960)	Frontometaphyseal Dysplasia. Evidence for dominant inheritance.	Weiss L and Reynolds WA and Szymanowski RT	1976	Search noise
American journal of diseases of children (1960)	Letter: Dental anomalies in the morquio syndrome.	Jorgenson RJ and Salinas CF and Levin LS	1976	Type of study
American journal of diseases of children (1960)	Letter: Parotitis during orthodontic treatment.	Coffin GS	1975	Type of study
American journal of diseases of children (1960)	Risk of infectious complications in well-appearing children with transient neutropenia.	Alario AJ and O'Shea JS	1989	Search noise
American journal of diseases of children (1960)	Variable expression in focal dermal hypoplasia. An example of differential X-chromosome inactivation.	Wechsler MA and Papa CM and Haberman F and Marion RW	1988	Search noise
Annales paediatrici. International review of pediatrics	THE COSTRUMOGENIC EFFECT OF DEFICIENCY IN ESSENTIAL FATTY ACIDS IN CHILDREN.	PETROVIC D and VELJKOVIC S and JEVTIC S	1964	Search noise
Archives of disease in childhood	Aetiology of malocclusion of the teeth.	Leighton BC	1991	Type of study
Archives of disease in childhood	Current trends in orthodontic treatment.	Houston WJ	1986	Type of study
Archives of disease in childhood	Incidence of dental caries in coeliac children.	Fulstow ED	1979	Search noise
Archives of disease in childhood	The dental health of children with refractory epilepsy in a residential school.	Huyton M and Nutt J and Scheepers S and Hindley D	2005	Type of study
Archives of disease in childhood	Aetiology of malocclusion of the teeth.	Eskes PW	1992	Type of study
Archives of disease in childhood	Doctors, dentists and children's teeth.	Hurley S	2018	Type of study
Archives of disease in childhood	Incidence of dental caries in coeliac children.	Shmerling DH and Sacher M and Widmer B and Zur ED	1980	Type of study
Archives of pediatrics & adolescent medicine	Malnutrition at age 3 years and lower cognitive ability at age 11 years: independence from psychosocial adversity.	Liu J and Raine A and Venables PH and Dalais C and Mednick SA	2003	Search noise
Archives of pediatrics & adolescent medicine	Patterns of childhood medical spending.	Miller TR and Lestina DC and Galbraith MS	1995	Search noise
Birth (Berkeley, Calif.)	Positioning for breastfeeding.	M K Minchin	1989	Type of study
Developmental medicine and child neurology	A longitudinal study of neurological soft signs from late childhood into early adulthood.	Martins I and Lauterbach M and Slade P and LuÃ­s H and DeRouen T and Martin M and Caldas A and LeitÃ£o J and Rosenbaum G and Townes B	2008	Search noise
Developmental medicine and child neurology	AN EARLY CASE OF BIRTH INJURY. MULTIPLE ABNORMALITIES IN A ROMANO-BRITISH SKELETON.	WELLS C	1964	Search noise
J Adolesc Health	Health Care Utilization and Unmet Need Among Youth With Special Health Care Needs.	Parasuraman SR and Anglin TM and McLellan SE and Riley C and Mann MY	2018	Search noise
J Adolesc Health	Health-promoting behavior of adolescents with congenital heart disease.	Chen CW and Chen YC and Chen MY and Wang JK and Su WJ and Wang HL	2007	Search noise
J Adolesc Health	Increasing Delivery of Preventive Services to Adolescents and Young Adults: Does the Preventive Visit Help?	Adams SH and Park MJ and Twietmeyer L and Brindis CD and Irwin CE Jr	2018	Search noise
J Adolesc Health	Missed Opportunities for Detecting Alternative Nicotine Product Use in Youth: Data From the National Dental Practice-Based Research Network.	Isett KR and Rosenblum S and Barna JA and Hicks D and Gilbert GH and Melkers J	2018	Search noise
J Adolesc Health	Sexual Behaviors and Partner Characteristics by Sexual Identity Among Adolescent Girls.	Ybarra ML and Rosario M and Saewyc E and Goodenow C	2016	Search noise
JAMA pediatrics	The Benefit of Early Preventive Dental Care for Children.	Arevalo O and Roldan R	2017	Type of study
JAMA pediatrics	The Benefit of Early Preventive Dental Care for Children-Reply.	Blackburn J and Morrisey MA and Sen B	2017	Type of study
JAMA pediatrics	The Single-Clinician-Operator/Anesthetist Model for Dental Deep Sedation/Anesthesia: A Major Safety Issue for Children.	Cotà CJ and Brown RE Jr and Kaplan A	2019	Search noise
Paediatric and perinatal epidemiology	Fetal alcohol syndrome prevention in Washington State: evidence of success.	Astley SJ	2004	Search noise
Pediatrics	A Framework to Measure and Improve Well-Being in Primary Care.	Brown CM and Samaan ZM and Mansour ME and Glance A and Morehous JF and Taylor S and Hawke J and Kahn RS	2020	Search noise
Pediatrics	A medical home versus temporary housing: the importance of a stable usual source of care.	DeVoe JE and Saultz JW and Krois L and Tillotson CJ	2009	Search noise
Pediatrics	A nationwide study of the risk of injury associated with day care center attendance.	Briss PA and Sacks JJ and Addiss DG and Kresnow M and O'Neil J	1994	Search noise
Pediatrics	A novel use of xylitol sugar in preventing acute otitis media.	Uhari M and Kontiokari T and NiemelÃ¤ M	1998	Search noise
Pediatrics	A pediatrician's program for the prevention of dental caries in the first years of life.	Hagler S	1984	Search noise
Pediatrics	A randomized controlled trial of propranolol for infantile hemangiomas.	Hogeling M and Adams S and Wargon O	2011	Search noise
Pediatrics	Adverse sedation events in pediatrics: analysis of medications used for sedation.	Coté CJ and Karl HW and Notterman DA and Weinberg JA and McCloskey C	2000	Search noise
Pediatrics	Assessing the health status of children entering foster care.	Chernoff R and Combs-Orme T and Risley-Curtiss C and Heisler A	1994	Search noise
Pediatrics	Autoimmune hepatitis type 2 arising in PFAPA syndrome: coincidences or possible correlations?	Della Corte C and Ranucci G and Tufano M and Alessio M and Iorio R	2010	Search noise
Pediatrics	Cesarean delivery is associated with celiac disease but not inflammatory bowel disease in children.	Decker E and Engelmann G and Findeisen A and Gerner P and Laass M and Ney D and Posovszky C and Hoy L and Hornef MW	2010	Search noise
Pediatrics	Clinical and economic impact of enterovirus illness in private pediatric practice.	Pichichero ME and McLinn S and Rotbart HA and Menegus MA and Cascino M and Reidenberg BE	1998	Search noise
Pediatrics	Clinical features and epidemiology of invasive Kingella kingae infections in southern Israel.	Yagupsky P and Dagan R and Howard CB and Einhorn M and Kassis I and Simu A	1993	Search noise
Pediatrics	Comprehensive health evaluation of the newly adopted child.	Jones VF	2012	Search noise
Pediatrics	Comprehensive Health Evaluation of the Newly Adopted Child.	Jones VF and Schulte EE	2019	Search noise
Pediatrics	Computer-Aided Recognition of Facial Attributes for Fetal Alcohol Spectrum Disorders.	Valentine M and Bihm DCJ and Wolf L and Hoyme HE and May PA and Buckley D and Kalberg W and Abdul-Rahman OA	2017	Search noise
Pediatrics	Differentiating PFAPA syndrome from monogenic periodic fevers.	Gattorno M and Caorsi R and Meini A and Cattalini M and Federici S and Zulian F and Cortis E and Calcagno G and Tommasini A and Consolini R and Simonini G and Pelagatti MA and Baldi M and Ceccherini I and Plebani A and Frenkel J and Sormani MP and Martini A	2009	Search noise
Pediatrics	Disease progression in Hutchinson-Gilford progeria syndrome: impact on growth and development.	Gordon LB and McCarten KM and Giobbie-Hurder A and Machan JT and Campbell SE and Berns SD and Kieran MW	2007	Search noise
Pediatrics	Does a health maintenance curriculum for pediatric residents improve performance?	Lopreiato JO and Foulds DM and Littlefield JH	2000	Search noise
Pediatrics	Evaluation of group well-child care for improving burn prevention practices in the home.	Thomas KA and Hassanein RS and Christophersen ER	1984	Search noise
Pediatrics	Family History in Periodic Fever, Aphthous Stomatitis, Pharyngitis, Adenitis (PFAPA) Syndrome.	Manthiram K and Nesbitt E and Morgan T and Edwards KM	2016	Search noise
Pediatrics	Fetal akinesia deformation sequence: an animal model.	Moessinger AC	1983	Search noise
Pediatrics	Fixed 50% nitrous oxide oxygen mixture for painful procedures: A French survey.	Annequin D and Carbajal R and Chauvin P and Gall O and Tourniaire B and Murat I	2000	Search noise
Pediatrics	Food Insecurity and Health Care Use.	Peltz A and Garg A	2019	Search noise
Pediatrics	Fruit Juice in Infants, Children, and Adolescents: Current Recommendations.	Heyman MB and Abrams SA	2017	Search noise
Pediatrics	Guidelines for Monitoring and Management of Pediatric Patients Before, During, and After Sedation for Diagnostic and Therapeutic Procedures.	Coté CJ and Wilson S	2019	Search noise
Pediatrics	Guidelines for Monitoring and Management of Pediatric Patients Before, During, and After Sedation for Diagnostic and Therapeutic Procedures: Update 2016.	Coté CJ and Wilson S	2016	Search noise
Pediatrics	Health care of young children in foster care.	Committee on Early Childhood, Adoption, and Dependent Care; American Academy of Pediatarics	2002	Search noise
Pediatrics	Hematopoietic stem cell transplantation corrects the immunologic abnormalities associated with immunodeficiency-centromeric instability-facial dysmorphism syndrome.	Gennery AR and Slatter MA and Bredius RG and Hagleitner MM and Weemaes C and Cant AJ and Lankester AC	2007	Search noise
Pediatrics	Iatrogenic harm caused by diagnostic errors in fibrodysplasia ossificans progressiva.	Kitterman JA and Kantanie S and Rocke DM and Kaplan FS	2005	Search noise
Pediatrics	Improving Behavior Challenges and Quality of Life in the Autism Learning Health Network.	Anixt JS and Murray DS and Coury DL and Kuhlthau KA and Eskra D and Seide J and Kelly A and Hess A and Lipkin PH and Law JK and Fedele A and Lannon C	2020	Search noise
Pediatrics	Influence of multiple social risks on children's health.	Larson K and Russ SA and Crall JJ and Halfon N	2008	Search noise
Pediatrics	Intergenerational Associations of Parent Adverse Childhood Experiences and Child Health Outcomes.	Lê-Scherban F and Wang X and Boyle-Steed KH and Pachter LM	2018	Search noise
Pediatrics	Knee Joint Swelling at Presentation: A Case of Pediatric Crohn Disease With a TNFAIP3 Mutation.	Zou D and Zhou S and Wang H and Gou J and Wang S	2020	Search noise
Pediatrics	Lead and mercury in breast milk.	Gundacker C and Pietschnig B and Wittmann KJ and Lischka A and Salzer H and Hohenauer L and Schuster E	2002	Search noise
Pediatrics	Letter: Comment on dental articles.	Greenberg LW	1975	Type of study
Pediatrics	Macrophage activation syndrome mimicking life-threatening infection in a patient with variable immunodeficiency, centromeric instability, and facial anomalies.	André N and Roquelaure B and Caillez M and Chrestian M and Moncla A and Blanco-Betancourt C and Schiff C	2004	Search noise
Pediatrics	Magnetic resonance imaging of brain anomalies in fetal alcohol syndrome.	Swayze VW 2nd and Johnson VP and Hanson JW and Piven J and Sato Y and Giedd JN and Mosnik D and Andreasen NC	1997	Search noise
Pediatrics	Microbiology of empyema in children and adolescents.	Brook I	1990	Search noise
Pediatrics	Natural killer cell lymphoma in a pediatric patient with inflammatory bowel disease.	Deneau M and Wallentine J and Guthery S and O'Gorman M and Bohnsack J and Fluchel M and Bezzant J and Pohl JF	2010	Search noise
Pediatrics	Necrotizing fasciitis of the parapharyngeal space with carotid artery occlusion and acute hemiplegia.	Bush JK and Givner LB and Whitaker SH and Anderson DC and Percy AK	1984	Search noise
Pediatrics	New disorder of vitamin B12 metabolism (cobalamin F) presenting as methylmalonic aciduria.	Rosenblatt DS and Laframboise R and Pichette J and Langevin P and Cooper BA and Costa T	1986	Search noise
Pediatrics	Night breast feeding and dental caries.	Abbey LM	1979	Type of study
Pediatrics	Outpatient Opioid Prescriptions for Children and Opioid-Related Adverse Events.	Chung CP and Callahan ST and Cooper WO and Dupont WD and Murray KT and Franklin AD and Hall K and Dudley JA and Stein CM and Ray WA	2018	Search noise
Pediatrics	Ovarian Cystadenoma in a Trafficked Patient.	Titchen KE and Katz D and Martinez K and White K	2016	Search noise
Pediatrics	Parent Mentors and Insuring Uninsured Children: A Randomized Controlled Trial.	Flores G and Lin H and Walker C and Lee M and Currie JM and Allgeyer R and Fierro M and Henry M and Portillo A and Massey K	2016	Search noise
Pediatrics	Pica? or dental hygiene.	Nkrumah FK and Neumann HH	1971	Type of study
Pediatrics	Pneumonia Prevention Strategies for Children With Neurologic Impairment.	Lin JL and Van Haren K and Rigdon J and Saynina O and Song H and Buu MC and Thakur Y and Srinivas N and Asch SM and Sanders LM	2019	Search noise
Pediatrics	Premasticating food for weaning African infants: a possible vehicle for transmission of HIV.	Maritz ER and Kidd M and Cotton MF	2011	Search noise
Pediatrics	Prevalence and correlates of successful transfer from pediatric to adult health care among a cohort of young adults with complex congenital heart defects.	Reid GJ and Irvine MJ and McCrindle BW and Sananes R and Ritvo PG and Siu SC and Webb GD	2004	Search noise
Pediatrics	Preventing Self-Harm From Repeat Foreign-Body Ingestion.	Low Kapalu C and Lantos J and Booser A and Thomson M and Attard T	2020	Search noise
Pediatrics	Preventive care for adolescents: few get visits and fewer get services.	Irwin CE Jr and Adams SH and Park MJ and Newacheck PW	2009	Search noise
Pediatrics	Preventive care use by school-aged children: differences by socioeconomic status.	Newacheck PW and Halfon N	1988	Search noise
Pediatrics	Primary care interventions to prevent tobacco use in children and adolescents: U.S. preventive services task force recommendation statement.	Moyer VA	2013	Search noise
Pediatrics	Promoting sun awareness: evaluation of an educational children's book.	Thornton CM and Piacquadio DJ	1996	Search noise
Pediatrics	Propofol compared with the morphine, atropine, and suxamethonium regimen as induction agents for neonatal endotracheal intubation: a randomized, controlled trial.	Ghanta S and Abdel-Latif ME and Lui K and Ravindranathan H and Awad J and Oei J	2007	Search noise
Pediatrics	Relationship between reason for placement and medical findings among children in foster care.	Takayama JI and Wolfe E and Coulter KP	1998	Search noise
Pediatrics	Residential Moving and Preventable Hospitalizations.	Hutchings HA and Evans A and Barnes P and Demmler JC and Heaven M and Healy MA and James-Ellison M and Lyons RA and Maddocks A and Paranjothy S and Rodgers SE and Dunstan F	2016	Search noise
Pediatrics	Risk of ionizing radiation exposure to children: a subject review. American Academy of Pediatrics. Committee on Environmental Health.	Committee on Environmental Health	1998	Search noise
Pediatrics	Sleepwalking and sleep terrors in prepubertal children: what triggers them?	Guilleminault C and Palombini L and Pelayo R and Chervin RD	2003	Search noise
Pediatrics	THE FACE PREDICTS THE BRAIN: DIAGNOSTIC SIGNIFICANCE OF MEDIAN FACIAL ANOMALIES FOR HOLOPROSENCEPHALY (ARHINENCEPHALY).	DEMYER W and ZEMAN W and PALMER CG	1964	Search noise
Pediatrics	The Health and Obesity: Prevention and Education (HOPE) Curriculum Project--curriculum development.	Huang J and Pokala P and Hill L and Boutelle KN and Wood C and Becerra K and Calfas K	2009	Search noise
Pediatrics	The health and well-being of adopted children.	Bramlett MD and Radel LF and Blumberg SJ	2007	Search noise
Pediatrics	The integrated school health center: a new medical home.	McPherson-Corder MD	1995	Search noise
Pediatrics	The medical home: health care access and impact for children and youth in the United States.	Strickland BB and Jones JR and Ghandour RM and Kogan MD and Newacheck PW	2011	Search noise
Pediatrics	The unmet health needs of America's children.	Newacheck PW and Hughes DC and Hung YY and Wong S and Stoddard JJ	2000	Search noise
Pediatrics	Trends in Access to Health Care Services for US Children: 2000-2014.	Larson K and Cull WL and Racine AD and Olson LM	2016	Search noise
Pediatrics	Trends in Opioid Prescribing for Adolescents and Young Adults in Ambulatory Care Settings.	Hudgins JD and Porter JJ and Monuteaux MC and Bourgeois FT	2019	Search noise
The Journal of pediatrics	ACUTE MERCURY POISONING IN A CHILD FOLLOWING CONTACT WITH MARINE ANTIFOULING PAINT.	SCHRAGER GO	1964	Search noise
The Journal of pediatrics	Effectiveness of adenotonsillectomy in PFAPA syndrome: a randomized study.	Garavello W and Romagnoli M and Gaini RM	2009	Search noise
The Journal of pediatrics	Fetal alcohol syndrome: a new primate model for binge drinking and its relevance to human ethanol teratogenesis.	Clarren SK and Bowden DM	1982	Search noise
The Journal of pediatrics	Improved definition of carrier status in X-linked hypohidrotic ectodermal dysplasia by use of restriction fragment length polymorphism-based linkage analysis.	Zonana J and Sarfarazi M and Thomas NS and Clarke A and Marymee K and Harper PS	1989	Search noise
The Journal of pediatrics	Letter: Iatrogenic (pediatric) dental caries?	Seifer HH	1974	Type of study
The Journal of pediatrics	Long-Term Outcome of Classic and Incomplete PFAPA (Periodic Fever, Aphthous Stomatitis, Pharyngitis, and Adenitis) Syndrome after Tonsillectomy.	Lantto U and Koivunen P and Tapiainen T and Renko M	2016	Search noise
The Journal of pediatrics	Morbidity associated with long-term methotrexate therapy in juvenile rheumatoid arthritis.	Graham LD and Myones BL and Rivas-Chacon RF and Pachman LM	1992	Search noise
The Journal of pediatrics	Multiple ankyloses, facial anomalies, and pulmonary hypoplasia associated with severe antenatal spinal muscular atrophy.	Moerman P and Fryns JP and Goddeeris P and Lauweryns JM	1983	Search noise
The Journal of pediatrics	Periodic Fever, Aphthous Stomatitis, Pharyngitis, and Adenitis Syndrome - Is It Related to Ethnicity? An Israeli Multicenter Cohort Study.	Amarilyo G and Harel L and Abu Ahmad S and Abu Rumi M and Brik R and Hezkelo N and Bar-Yoseph R and Mei-Zahav M and Ohana O and Levinsky Y and Chodick G and Butbul-Aviel Y	2020	Search noise
The Journal of pediatrics	Racial and Ethnic Disparities among Pediatric Patients at Community Health Centers.	Zur J and Jones E	2015	Search noise
The Journal of pediatrics	Randomized trial of adenotonsillectomy versus expectant treatment in PFAPA (periodic fever, aphthous stomatitis, pharyngitis, cervical adenitis) syndrome: is the impasse over?	Spalding SJ, Hashkes PJ.	2010	Search noise
The Journal of pediatrics	Safety of Everolimus in Patients Younger than 3 Years of Age: Results from EXIST-1, a Randomized, ControlledÂ Clinical Trial.	JÃ³Åºwiak S and Kotulska K and Berkowitz N and Brechenmacher T and Franz DN	2016	Search noise
The Journal of pediatrics	Sirolimus Can Increase the Disappearance Rate of Cardiac Rhabdomyomas Associated with Tuberous Sclerosis: A Prospective Cohort and Self-Controlled Case Series Study.	Chen XQ and Wang YY and Zhang MN and Lu Q and Pang LY and Liu LY and Li YF and Zou LP	2021	Search noise
The Journal of pediatrics	Studies of persistent herpes virus infection in children with the Aldrich syndrome.	ST GEME JW Jr and PRINCE JT and BURKE BA and KRIVIT W	1962	Search noise
The Journal of pediatrics	Syndrome of ankylosis, facial anomalies, and pulmonary hypoplasia.	Punnett HH and Kistenmacher ML and Valdes-Dapena M and Ellison RT Jr	1974	Search noise
The Journal of pediatrics	Syndrome of camptodactyly, facial anomalies, and pulmonary hypoplasia.	Williams J and Cohen D and Scolnik B and Zakut C	1978	Search noise
The Journal of pediatrics	Syndrome of camptodactyly, multiple ankyloses, facial anomalies, and pulmonary hypoplasia: a lethal condition.	Pena SD and Shokeir MH	1974	Search noise
The Journal of pediatrics	Syndrome of ocular and facial anomalies, telecanthus, and deafness.	Holmes LB and Schepens CL	1972	Search noise
The Journal of pediatrics	Syndrome of Periodic Fever, Aphthous stomatitis, Pharyngitis, and Adenitis (PFAPA)--what it isn't. What is it?	Long SS	1999	Type of study
The Journal of pediatrics	The role of tonsillectomy in management of periodic fever, aphthous stomatitis, pharyngitis, and adenopathy: Unanswered questions.	Spalding SJ, Hashkes PJ.	2008	Search noise
The Lancet. Child & adolescent health	Adjunctive everolimus for children and adolescents with treatment-refractory seizures associated with tuberous sclerosis complex: post-hoc analysis of the phase 3 EXIST-3 trial.	Curatolo P and Franz DN and Lawson JA and Yapici Z and Ikeda H and Polster T and Nabbout R and de Vries PJ and Dlugos DJ and Fan J and Ridolfi A and Pelov D and Voi M and French JA	2018	Search noise
The Lancet. Child & adolescent health	Dental causes of paediatric pain.	Nowak AJ and Casamassimo PS and Townsend J and Wells M	2021	Type of study
