# Supplementary material for: Is Pediatric Dentistry a Topic of Interest for Pediatric Journals? A Scoping Review
Source: Children (Basel). 2021 Aug 24;8(9):720. doi: 10.3390/children8090720 (PMC8467268; doi:10.3390/children8090720)
Supplement: Supplementary file 1 [file children-08-00720-s001.zip › Table S3.xlsx]

## Sheet: inclusi_FINALE
JOURNAL TITLE	JOURNAL IMPACT FACTOR	TOTAL JOURNAL CITATIONS	PAPER TITLE	AUTHORS	PUBLICATION YEAR	URL	COUNTRY	AREA	TOPIC	TYPE OF STUDY	ORAL HEALTH PRIMARY OUTCOME	NUMBER OF CITATIONS
Arch Dis Child Fetal Neonatal Ed	5436	4.868	Functional treatment of airway obstruction and feeding problems in infants with Robin sequence	Buchenau W, Wenzel S, Bacher M, Müller-Hagedorn S, Arand J, Poets CF	2017	https://pubmed.ncbi.nlm.nih.gov/27435577/	Germany	Oro-facial development	Syndrome	Observational studies	No	7
Arch Dis Child Fetal Neonatal Ed	5436	4.868	Initial treatment and early weight gain of children with Robin Sequence in Germany: a prospective epidemiological study	Maas C, Poets CF	2014	https://pubmed.ncbi.nlm.nih.gov/25164557/	Germany	Oro-facial development	Syndrome	Observational studies	No	5
Arch Dis Child Fetal Neonatal Ed	5436	4.868	Maturation of primary and permanent teeth in preterm infants	Backström MC, Aine L, Mäki R, Kuusela AL, Sievänen H, Koivisto AM, Ikonen RS, Mäki M	2000	https://pubmed.ncbi.nlm.nih.gov/10952702/	Finland	Hard tissue	Developmental Defects Enamel	Interventional studies	Yes	5
Front Pediatr	2634	2.922	A Novel 3q29 Deletion in Association With Developmental Delay and Heart Malformation-Case Report With Literature Review	Chirita Emandi A, Dobrescu AI, Doros G, Hyon C, Miclea D, Popoiu C, Puiu M, Arghirescu S	2019	https://pubmed.ncbi.nlm.nih.gov/31338352/	Romania	Oro-facial development	Syndrome	Case report/ case series	No	1
Front Pediatr	2634	2.922	Association of Youth Characteristics and Recent Utilization of Dental Services in the United States	Chertok IRA, Chertok N, Haile ZT, Chavan B	2018	https://pubmed.ncbi.nlm.nih.gov/29780790/	USA	Oro-facial development	Syndrome	Observational studies	Yes	4
Front Pediatr	2634	2.922	Early Childhood Caries: Prevalence, Risk Factors, and Prevention	Anil S, Anand PS	2017	https://pubmed.ncbi.nlm.nih.gov/28770188/	Saudi Arabia-India	Hard tissue	Caries epidemiology	Guidelines/consensus paper	Yes	53
Front Pediatr	2634	2.922	Protective Factors for Early Childhood Caries in 3-Year-Old Children in Poland	Olczak-Kowalczyk D, Gozdowski D, Turska-Szybka A	2021	https://pubmed.ncbi.nlm.nih.gov/33791255/	Poland	Hard tissue	Caries prevention	Observational studies	Yes	0
Front Pediatr	2634	2.922	Relationship Between Mutans Streptococci and Lactobacilli in the Oral Cavity and Intestine of Obese and Eutrophic Children With Early Childhood Caries-Preliminary Findings of a Cross-Sectional Study	Indiani CMDSP, Rizzardi KF, Crescente CL, Steiner-Oliveira C, Nobre-Dos-Santos M, Parisotto TM	2020	https://pubmed.ncbi.nlm.nih.gov/33363062/	Brazil	Hard tissue	Caries prevention	Observational studies	Yes	0
Front Pediatr	2634	2.922	Can an Instrument Validated to Assess Parent-Child Interactions in the Laboratory Setting Be Applied to Home-Based Observations?	Lee HH, Ochoa N, Moragne-O'Neal N, Rosales GF, Pugach O, Shadamoro A, Martin MA	2021	https://pubmed.ncbi.nlm.nih.gov/33520881/	USA	Public Heatth	Pediatrician's role	Interventional studies	No	0
Front Pediatr	2634	2.922	Salivary Microbiological and Gingival Health Status Evaluation of Adolescents With Overweight and Obesity: A Cluster Analysis	Araujo DS, Klein MI, Scudine KGO, de Sales Leite L, Parisotto TM, Ferreira CM, Fonseca FLA, Perez MM, Castelo PM	2020	https://pubmed.ncbi.nlm.nih.gov/32850543/	Brazil	Soft tissue	Gingivitis	Observational studies	Yes	2
Front Pediatr	2634	2.922	Periodic Fever, Aphthous Stomatitis, Pharyngitis, and Cervical Adenitis Syndrome (PFAPA): A Clinical Challenge for Primary Care Physicians and Rheumatologists	Costagliola G, Maiorino G, Consolini R.	2019	https://pubmed.ncbi.nlm.nih.gov/31334209/	Italy	Soft tissue	Oral aphthae	Observational studies	Yes	2
Paediatr Respir Rev	2716	1.714	Dental treatment for paediatric obstructive sleep apnea	Ngiam J, Cistulli PA	2015	https://pubmed.ncbi.nlm.nih.gov/25600076/	Australia	Oro-facial development	Syndrome	Review/meta-analysis	Yes	5
Paediatr Respir Rev	2716	1.714	Oral health of children with respiratory diseases	Widmer RP	2010	https://pubmed.ncbi.nlm.nih.gov/21109181/	Australia	Oro-facial development	Syndrome	Review/meta-analysis	Yes	6
Pediatr Allergy Immunol	4699	4.456	Anti-Streptococcus mutans antibodies in saliva of children with different degrees of dental caries	Naspitz GM, Nagao AT, Mayer MP, Carneiro-Sampaio MM	1999	https://pubmed.ncbi.nlm.nih.gov/10478617/	Brazil	Hard tissue	Caries epidemiology	Observational studies	Yes	7
Pediatr Allergy Immunol	4699	4.456	Association between severe eczema in children and multiple comorbid conditions and increased healthcare utilization	Silverberg JI, Simpson EL	2013	https://pubmed.ncbi.nlm.nih.gov/23773154/	USA	Soft tissue	Gingivitis	Observational studies	No	50
Pediatr Allergy Immunol	4699	4.456	Oral and dental conditions of children with selective IgA deficiency	Tar I, Kiss C, Maródi L, Márton IJ	2008	https://pubmed.ncbi.nlm.nih.gov/17651382/	Hungaria	Soft tissue	Gingivitis	Observational studies	Yes	2
Pediatr Crit Care Med	2854	6.573	Cor pulmonale due to congenital central hypoventilation syndrome presenting in adolescence	Fine-Goulden MR, Manna S, Durward A	2009	https://pubmed.ncbi.nlm.nih.gov/19584633/	UK	Hard tissue	Caries treatment	Case report/ case series	No	6
Pediatr Diabetes	3052	4.017	Association between carotid intima-media thickness, buccodental status, and glycemic control in pediatric type 1 diabetes	Gómez-Díaz RA, Ramírez-Soriano E, Tanus Hajj J, Bautista Cruz E, Jiménez Galicia C, Villasis-Keever MA, Aguilar-Salinas CA, Wacher NH	2012	https://pubmed.ncbi.nlm.nih.gov/22583477/	Mexico	Hard tissue	Caries epidemiology	Observational studies	Yes	3
Pediatr Diabetes	3052	4.017	Awareness, practices, training, and confidence of Paediatric Diabetes Care Teams in relation to periodontitis	Moore J, Csikar J, Kang J, Tugnait A, Campbell F, Clerehugh V	2020	https://pubmed.ncbi.nlm.nih.gov/31854476/	UK	Soft tissue	Gingivitis	Observational studies	Yes	0
Pediatr Diabetes	3052	4.017	Early markers of periodontal disease and altered oral microbiota are associated with glycemic control in children with type 1 diabetes	Jensen ED, Selway CA, Allen G, Bednarz J, Weyrich LS, Gue S, Peña AS, Couper J	2021	https://pubmed.ncbi.nlm.nih.gov/33398933/	Australia	Soft tissue	Gingivitis	Observational studies	Yes	0
Pediatr Neurol	2890	5.578	Diverse clinical and genetic aspects of craniofrontonasal syndrome	Zafeiriou DI, Pavlidou EL, Vargìami E	2011	https://pubmed.ncbi.nlm.nih.gov/21215906/	Greece	Oro-facial development	Syndrome	Review/meta-analysis	No	8
Pediatr Neurol	2890	5.578	Aerobic and anaerobic bacteriology of intracranial abscesses	Brook I	1992	https://pubmed.ncbi.nlm.nih.gov/1622518/	USA	Hard tissue	Caries epidemiology	Observational studies	Yes	7
Pediatr Neurol	2890	5.578	Facial nerve paralysis of dental origin in children	Friedman G	1996	https://pubmed.ncbi.nlm.nih.gov/8962594/	Canada	Soft tissue	Other	Case report/ case series	Yes	4
Pediatr Neurol	2890	5.578	Seizure-related injuries in newly diagnosed childhood epilepsy	Ting YW, Kwong KL	2010	https://pubmed.ncbi.nlm.nih.gov/20472194/	China	Oro-facial trauma	Combined trauma	Observational studies	Yes	3
Pediatr Obes	3429	2.306	The relationship between childhood weight, dental caries and eating practices in children aged 4-8 years in Australia, 2004-2008	Hooley M, Skouteris H, Millar L	2012	https://pubmed.ncbi.nlm.nih.gov/22911896/	Australia	Hard tissue	Caries epidemiology	Observational studies	Yes	15
Pediatr Res	2747	13.816	Asymmetry-index and orthodontic facial analysis of children with foetal alcohol syndrome using 3D-facial scans	Blanck-Lubarsch M, Dirksen D, Feldmann R, Sauerland C, Kirschneck C, Hohoff A	2020	https://pubmed.ncbi.nlm.nih.gov/31493772/	Germany	Oro-facial development	Syndrome	Observational studies	Yes	2
Pediatr Res	2747	13.816	Craniofacial morphology of spinal muscular atrophy	Houston K, Buschang PH, Iannaccone ST, Seale NS	1994	https://pubmed.ncbi.nlm.nih.gov/7970943/	USA	Oro-facial development	Syndrome	Observational studies	Yes	2
Pediatr Res	2747	13.816	Sleep-disordered breathing and upper-airway anomalies in first-degree relatives of ALTE children	Guilleminault C, Pelayo R, Leger D, Philip P, Ohayon M	2001	https://pubmed.ncbi.nlm.nih.gov/11420413/	USA	Oro-facial development	Not-related to syndromes	Observational studies	Yes	2
Pediatr Res	2747	13.816	Clinical manifestations and molecular investigation of 50 patients with Williams syndrome in the Greek population	Amenta S, Sofocleous C, Kolialexi A, Thomaidis L, Giouroukos S, Karavitakis E, Mavrou A, Kitsiou S, Kanavakis E, Fryssira H	2005	https://pubmed.ncbi.nlm.nih.gov/15774842/	Gereece	Oro-facial development	Syndrome	Observational studies	No	43
Pediatr Res	2747	13.816	Comparative study of MSX-2, DLX-5, and DLX-7 gene expression during early human tooth development	Davideau JL, Demri P, Hotton D, Gu TT, MacDougall M, Sharpe P, Forest N, Berdal A	1999	https://pubmed.ncbi.nlm.nih.gov/10590019/	France	Hard tissue	Developmental Defects Enamel	Observational studies	Yes	12
Pediatr Res	2747	13.816	Immunolocalization of vitamin D receptor and calbindin-D28k in human tooth germ	Bailleul-Forestier I, Davideau JL, Papagerakis P, Noble I, Nessmann C, Peuchmaur M, Berdal A	1996	https://pubmed.ncbi.nlm.nih.gov/8848338/	France	Hard tissue	Developmental Defects Enamel	Observational studies	Yes	3
Pediatr Res	2747	13.816	Caries Resistance in Children with Chronic Renal Failure: Plaque pH, Salivary pH, and Salivary Composition	Peterson, S., Woodhead, J. & Crall, J.	1985	https://pubmed.ncbi.nlm.nih.gov/3898000/	USA	Hard tissue	Developmental Defects Enamel	Case report/ case series	Yes	31
Pediatr Res	2747	13.816	Impaired chemotaxis and neutrophil (polymorphonuclear leukocyte) function in glycogenosis type IB	Koven NL, Clark MM, Cody CS, Stanley CA, Baker L, Douglas SD	1986	https://pubmed.ncbi.nlm.nih.gov/3459131/	USA	Soft tissue	Oral infections	Case report/ case series	Yes	5
Academic pediatrics	2810	2.947	A Clinical Vignette-Based Study of Physicians' Adherence to Guidelines for Dental Referrals of Young Children.	Zhu Y and Close K and Zeldin L and Quinonez RB and White BA and Rozier RG	2019	https://pubmed.ncbi.nlm.nih.gov/30361125/	USA	Hard tissue	Caries prevention	Observational studies	Yes	1
Academic pediatrics	2810	2.947	An examination of the advances in science and technology of prevention of tooth decay in young children since the Surgeon General's Report on Oral Health.	Milgrom P and Zero DT and Tanzer JM	2009	https://pubmed.ncbi.nlm.nih.gov/19837019/	USA	Hard tissue	Caries prevention	Review/meta-analysis	Yes	15
Academic pediatrics	2810	2.947	Dental care and children with special health care needs: a population-based perspective.	Lewis CW	2009	https://pubmed.ncbi.nlm.nih.gov/19945077/	USA	Hard tissue	Caries epidemiology	Observational studies	Yes	26
Academic pediatrics	2810	2.947	Dental education's role in improving children's oral health and access to care.	Seale NS and McWhorter AG and Mouradian WE	2009	https://pubmed.ncbi.nlm.nih.gov/19945079/	USA	Hard tissue	Caries prevention	Review/meta-analysis	Yes	8
Academic pediatrics	2810	2.947	Fluoride Supplementation Adherence and Barriers in a Community Without Water Fluoridation.	Flood S and Asplund K and Hoffman B and Nye A and Zuckerman KE	2017	https://pubmed.ncbi.nlm.nih.gov/27876586/	USA	Hard tissue	Caries prevention	Observational studies	Yes	1
Academic pediatrics	2810	2.947	Juvenile Incarceration and Health.	Barnert ES and Perry R and Morris RE	2016	https://pubmed.ncbi.nlm.nih.gov/26548359/	USA	Hard tissue	Caries epidemiology	Review/meta-analysis	No	17
Academic pediatrics	2810	2.947	Nonpharmacologic Intervention on the Prevention of Pain and Anxiety During Pediatric Dental Care: A Systematic Review.	Goettems ML and Zborowski EJ and Costa FD and Costa VP and Torriani DD	2017	https://pubmed.ncbi.nlm.nih.gov/28259334/	USA	Hard tissue	Caries treatment	Review/meta-analysis	Yes	6
Academic pediatrics	2810	2.947	Oral health and pediatricians: results of a national survey.	Lewis CW and Boulter S and Keels MA and Krol DM and Mouradian WE and O'Connor KG and Quinonez RB	2009	https://pubmed.ncbi.nlm.nih.gov/19945080/	USA	Hard tissue	Caries prevention	Observational studies	Yes	36
Academic pediatrics	2810	2.947	Pediatric Dental Care and Oral Health: Past Successes and Current Challenges.	Edelstein BL	2020	https://pubmed.ncbi.nlm.nih.gov/32619543/	USA	Hard tissue	Caries prevention	Review/meta-analysis	Yes	0
Academic pediatrics	2810	2.947	Predictors of unmet dental need in children with autism spectrum disorder: results from a national sample.	McKinney CM and Nelson T and Scott JM and Heaton LJ and Vaughn MG and Lewis CW	2014	https://pubmed.ncbi.nlm.nih.gov/25439161/	USA	Hard tissue	Caries epidemiology	Observational studies	Yes	9
Academic pediatrics	2810	2.947	Putting teeth in CHIP: 1997-2009 retrospective of congressional action on children's oral health.	Edelstein BL	2009	https://pubmed.ncbi.nlm.nih.gov/19854120/	USA	Hard tissue	Caries prevention	Review/meta-analysis	Yes	4
Academic pediatrics	2810	2.947	Role of pediatric nurse practitioners in oral health care.	Hallas D and Shelley D	2009	https://pubmed.ncbi.nlm.nih.gov/19945081/	USA	Hard tissue	Caries prevention	Review/meta-analysis	Yes	8
Academic pediatrics	2810	2.947	Screening for Behavioral Risk Factors Is Not Enough to Improve Preventive Services Delivery.	Drouin O and Winickoff JP	2018	https://pubmed.ncbi.nlm.nih.gov/29367020/	USA	Hard tissue	Caries prevention	Observational studies	Yes	1
Academic pediatrics	2810	2.947	The Challenge of Child Management During Dental Care: Use of Nonpharmacological Approaches.	Goettems ML and Dos Santos Costa F and da Costa VPP	2019	https://pubmed.ncbi.nlm.nih.gov/31029738/	USA	Hard tissue	Caries treatment	Review/meta-analysis	Yes	1
Academic pediatrics	2810	2.947	The contribution of dietary factors to dental caries and disparities in caries.	Mobley C and Marshall TA and Milgrom P and Coldwell SE	2009	https://pubmed.ncbi.nlm.nih.gov/19945075/	USA	Hard tissue	Caries prevention	Review/meta-analysis	Yes	30
Academic pediatrics	2810	2.947	Total Breast-Feeding Duration and Dental Caries in Healthy Urban Children.	Wong PD and Birken CS and Parkin PC and Venu I and Chen Y and Schroth RJ and Maguire JL	2017	https://pubmed.ncbi.nlm.nih.gov/28385327/	USA	Hard tissue	Caries prevention	Observational studies	Yes	4
Academic pediatrics	2810	2.947	Update on early childhood caries since the Surgeon General's Report.	Tinanoff N and Reisine S	2009	https://pubmed.ncbi.nlm.nih.gov/19945074/	USA	Hard tissue	Caries epidemiology	Review/meta-analysis	Yes	59
Academic pediatrics	2810	2.947	A national and state profile of leading health problems and health care quality for US children: key insurance disparities and across-state variations.	Bethell CD and Kogan MD and Strickland BB and Schor EL and Robertson J and Newacheck PW	2011	https://pubmed.ncbi.nlm.nih.gov/21570014/	USA	Public Heatth	Health Insurance	Observational studies	No	46
Academic pediatrics	2810	2.947	Adding dental therapists to the health care team to improve access to oral health care for children.	Nash DA	2009	https://pubmed.ncbi.nlm.nih.gov/19853552/	USA	Public Heatth	Health Services	Review/meta-analysis	Yes	4
Academic pediatrics	2810	2.947	Addressing children's oral health in the new millennium: trends in the dental workforce.	Mertz E and Mouradian WE	2009	https://pubmed.ncbi.nlm.nih.gov/19854121/	USA	Public Heatth	Health Services	Review/meta-analysis	Yes	7
Academic pediatrics	2810	2.947	Annual Report on Children's Health Care: Dental and Orthodontic Utilization and Expenditures for Children, 2010-2012.	Berdahl T and Hudson J and Simpson L and McCormick MC	2016	https://pubmed.ncbi.nlm.nih.gov/27154430/	USA	Public Heatth	Health Services	Observational studies	Yes	7
Academic pediatrics	2810	2.947	Annual Report on Children's Healthcare: Healthcare Access and Utilization by Obesity Status in the United States.	Berdahl T and Biener A and McCormick MC and Guevara JP and Simpson L	2020	https://pubmed.ncbi.nlm.nih.gov/31843708/	USA	Public Heatth	Health Services	Observational studies	No	1
Academic pediatrics	2810	2.947	Changes in the oral health of US children and adolescents and dental public health infrastructure since the release of the Healthy People 2010 Objectives.	Tomar SL and Reeves AF	2009	https://pubmed.ncbi.nlm.nih.gov/19945073/	USA	Public Heatth	Health Services	Observational studies	Yes	32
Academic pediatrics	2810	2.947	Children with Special Health Care Needs in CHIP: Access, Use, and Child and Family Outcomes.	Zickafoose JS and Smith KV and Dye C	2015	https://pubmed.ncbi.nlm.nih.gov/25906964/	USA	Public Heatth	Health Insurance	Observational studies	No	3
Academic pediatrics	2810	2.947	CHIP and Medicaid: Evolving to Meet the Needs of Children.	Hill I and Benatar S and Howell E and Courtot B and Wilkinson M and Hoag SD and Orfield C and Peebles V	2015	https://pubmed.ncbi.nlm.nih.gov/25906958/	USA	Public Heatth	Health Insurance	Observational studies	No	1
Academic pediatrics	2810	2.947	Disparities in Caregivers' Experiences at the Dentist With Their Young Child.	Reich SM and Ochoa W and Gaona A and Salcedo Y and Espino Bardales G and Newhart V and Lin J and DÃ­az G	2019	https://pubmed.ncbi.nlm.nih.gov/30904582/	USA	Public Heatth	Health Services	Observational studies	Yes	0
Academic pediatrics	2810	2.947	Educating pediatricians and family physicians in children's oral health.	Douglass AB and Douglass JM and Krol DM	2009	https://pubmed.ncbi.nlm.nih.gov/19853551/	USA	Public Heatth	Pediatrician's role	Review/meta-analysis	Yes	6
Academic pediatrics	2810	2.947	Enrollment, expenditures, and utilization after CHIP expansion: evidence from Alabama.	Becker DJ and Blackburn J and Morrisey MA and Sen B and Kilgore ML and Caldwell C and Sellers C and Menachemi N	2015	https://pubmed.ncbi.nlm.nih.gov/25906697/	USA	Public Heatth	Health Insurance	Observational studies	No	1
Academic pediatrics	2810	2.947	Family out-of-pocket health care burden and children's unmet needs or delayed health care.	Karaca-Mandic P and Choi-Yoo SJ and Lee J and Scal P	2014	https://pubmed.ncbi.nlm.nih.gov/24369875/	USA	Public Heatth	Health Services	Observational studies	No	8
Academic pediatrics	2810	2.947	For Better or Worse? Change in Service Use by Children Investigated by Child Welfare Over a Decade.	Stein RE and Hurlburt MS and Heneghan AM and Zhang J and Kerker B and Landsverk J and Horwitz SM	2016	https://pubmed.ncbi.nlm.nih.gov/26851614/	USA	Public Heatth	Health Services	Observational studies	No	3
Academic pediatrics	2810	2.947	How Well Is CHIP Addressing Oral Health Care Needs and Access for Children?	Clemans-Cope L and Kenney G and Waidmann T and Huntress M and Anderson N	2015	https://pubmed.ncbi.nlm.nih.gov/25813409/	USA	Public Heatth	Health Insurance	Observational studies	Yes	1
Academic pediatrics	2810	2.947	Identifying children's health care quality measures for Medicaid and CHIP: an evidence-informed, publicly transparent expert process.	Mangione-Smith R and Schiff J and Dougherty D	2011	https://pubmed.ncbi.nlm.nih.gov/21570013/	USA	Public Heatth	Health Insurance	Review/meta-analysis	Yes	21
Academic pediatrics	2810	2.947	Income-Based Disparities in a Yearly Dental Visit in United States Adults and Children: Trend Analysis 1997 to 2016.	Lewis CW and Johnston BD and Lee HH and McKinney CM and Reusch C	2020	https://pubmed.ncbi.nlm.nih.gov/32544458/	USA	Public Heatth	Health Insurance	Observational studies	Yes	0
Academic pediatrics	2810	2.947	Scientific investments continue to fuel improvements in oral health (May 2000-present).	Slayton RL and Slavkin HC	2009	https://pubmed.ncbi.nlm.nih.gov/19945072/	USA	Public Heatth	Health Services	Review/meta-analysis	Yes	1
Academic pediatrics	2810	2.947	The medical home, preventive care screenings, and counseling for children: evidence from the Medical Expenditure Panel Survey.	Romaire MA and Bell JF	2010	https://pubmed.ncbi.nlm.nih.gov/20675211/	USA	Public Heatth	Health Services	Observational studies	Yes	16
Academic pediatrics	2810	2.947	Update on disparities in oral health and access to dental care for America's children.	Edelstein BL and Chinn CH	2009	https://pubmed.ncbi.nlm.nih.gov/19945076/	USA	Public Heatth	Health Insurance	Observational studies	Yes	69
Ambulatory pediatrics : the official journal of the Ambulatory Pediatric Association (Academic pediatrics)	2810	2.947	Maternal depressive symptoms are adversely associated with prevention practices and parenting behaviors for preschool children.	Kavanaugh M and Halterman JS and Montes G and Epstein M and Hightower AD and Weitzman M	2006	https://pubmed.ncbi.nlm.nih.gov/16443181/	USA	Hard tissue	Caries epidemiology	Observational studies	No	22
Ambulatory pediatrics : the official journal of the Ambulatory Pediatric Association (Academic pediatrics)	2810	2.947	Music for pain and anxiety in children undergoing medical procedures: a systematic review of randomized controlled trials.	Klassen JA and Liang Y and Tjosvold L and Klassen TP and Hartling L	2008	https://pubmed.ncbi.nlm.nih.gov/18355741/	USA	Hard tissue	Caries treatment	Review/meta-analysis	No	47
Ambulatory pediatrics : the official journal of the Ambulatory Pediatric Association (Academic pediatrics)	2810	2.947	Prevention of lead toxicity in US children.	Lanphear BP and Dietrich KN and Berger O	2003	https://pubmed.ncbi.nlm.nih.gov/12540251/	USA	Hard tissue	Caries epidemiology	Review/meta-analysis	No	11
Ambulatory pediatrics : the official journal of the Ambulatory Pediatric Association (Academic pediatrics)	2810	2.947	Strategic communications in oral health: influencing public and professional opinions and actions.	Edmunds M and Fulwood C	2002	https://pubmed.ncbi.nlm.nih.gov/11950390/	USA	Hard tissue	Caries prevention	Guidelines/consensus paper	Yes	2
Ambulatory pediatrics : the official journal of the Ambulatory Pediatric Association (Academic pediatrics)	2810	2.947	"Mind the Gap" in children's health insurance coverage: does the length of a child's coverage gap matter?	DeVoe JE and Graham A and Krois L and Smith J and Fairbrother GL	2008	https://pubmed.ncbi.nlm.nih.gov/18355742/	USA	Public Heatth	Health Insurance	Observational studies	No	31
Ambulatory pediatrics : the official journal of the Ambulatory Pediatric Association (Academic pediatrics)	2810	2.947	About children's oral health needs.	Weitzman M and Moss ME	2001	https://pubmed.ncbi.nlm.nih.gov/11888393/	USA	Public Heatth	Health Services	Review/meta-analysis	Yes	1
Ambulatory pediatrics : the official journal of the Ambulatory Pediatric Association (Academic pediatrics)	2810	2.947	Access to care, unmet health needs, and poverty status among children with and without chronic conditions.	Silver EJ and Stein RE	2001	https://pubmed.ncbi.nlm.nih.gov/11888421/	USA	Public Heatth	Health Services	Observational studies	No	31
Ambulatory pediatrics : the official journal of the Ambulatory Pediatric Association (Academic pediatrics)	2810	2.947	Anticipatory guidance topics: are more better?	Barkin SL and Scheindlin B and Brown C and Ip E and Finch S and Wasserman RC	2005	https://pubmed.ncbi.nlm.nih.gov/16302840/	USA	Public Heatth	Pediatrician's role	Observational studies	No	16
Ambulatory pediatrics : the official journal of the Ambulatory Pediatric Association (Academic pediatrics)	2810	2.947	Children's oral health services: organization and financing considerations.	Crall JJ	2002	https://pubmed.ncbi.nlm.nih.gov/11950386/	USA	Public Heatth	Health Services	Review/meta-analysis	Yes	2
Ambulatory pediatrics : the official journal of the Ambulatory Pediatric Association (Academic pediatrics)	2810	2.947	Delivering oral health services to children in the past: the rise and fall of children's dental clinics.	Meckel RA	2002	https://pubmed.ncbi.nlm.nih.gov/12135398/	USA	Public Heatth	Health Services	Review/meta-analysis	Yes	1
Ambulatory pediatrics : the official journal of the Ambulatory Pediatric Association (Academic pediatrics)	2810	2.947	Dental workforce trends and children.	Valachovic RW	2002	https://pubmed.ncbi.nlm.nih.gov/11950387/	USA	Public Heatth	Health Services	Observational studies	Yes	1
Ambulatory pediatrics : the official journal of the Ambulatory Pediatric Association (Academic pediatrics)	2810	2.947	Disparities in oral health and access to care: findings of national surveys.	Edelstein BL	2002	https://pubmed.ncbi.nlm.nih.gov/11950385/	USA	Public Heatth	Health Insurance	Review/meta-analysis	Yes	67
Ambulatory pediatrics : the official journal of the Ambulatory Pediatric Association (Academic pediatrics)	2810	2.947	Effectiveness of an educational intervention in oral health for pediatric residents.	Schaff-Blass E and Rozier RG and Chattopadhyay A and QuiÃ±onez R and Vann WF Jr	2006	https://pubmed.ncbi.nlm.nih.gov/16713934/	USA	Public Heatth	Pediatrician's role	Interventional studies	Yes	4
Ambulatory pediatrics : the official journal of the Ambulatory Pediatric Association (Academic pediatrics)	2810	2.947	Ethical principles and the delivery of children's oral health care.	Mouradian WE	2002	https://pubmed.ncbi.nlm.nih.gov/11950388/	USA	Public Heatth	Health Services	Review/meta-analysis	Yes	4
Ambulatory pediatrics : the official journal of the Ambulatory Pediatric Association (Academic pediatrics)	2810	2.947	Health care for children and youth in the United States: annual report on patterns of coverage, utilization, quality, and expenditures by a county level of urban influence.	Chevarley FM and Owens PL and Zodet MW and Simpson LA and McCormick MC and Dougherty D	2006	https://pubmed.ncbi.nlm.nih.gov/17000414/	USA	Public Heatth	Health Insurance	Observational studies	No	7
Ambulatory pediatrics : the official journal of the Ambulatory Pediatric Association (Academic pediatrics)	2810	2.947	Health care for children and youth in the United States: annual report on patterns of coverage, utilization, quality, and expenditures by income.	Simpson L and Owens PL and Zodet MW and Chevarley FM and Dougherty D and Elixhauser A and McCormick MC	2005	https://pubmed.ncbi.nlm.nih.gov/15656707/	USA	Public Heatth	Health Services	Observational studies	No	30
Ambulatory pediatrics : the official journal of the Ambulatory Pediatric Association (Academic pediatrics)	2810	2.947	Parental perceptions of dental/oral health among children with and without special health care needs.	Kenney MK and Kogan MD and Crall JJ	2008	https://pubmed.ncbi.nlm.nih.gov/18922505/	USA	Public Heatth	Health Services	Observational studies	Yes	19
Ambulatory pediatrics : the official journal of the Ambulatory Pediatric Association (Academic pediatrics)	2810	2.947	Preventive care utilization among children with and without special health care needs: associations with unmet need.	Van Cleave J and Davis MM	2008	https://pubmed.ncbi.nlm.nih.gov/18922504/	USA	Public Heatth	Health Services	Observational studies	Yes	20
Ambulatory pediatrics : the official journal of the Ambulatory Pediatric Association (Academic pediatrics)	2810	2.947	Private dental and prescription-drug coverage in children: data from the medical expenditure panel survey.	Chen AY	2004	https://pubmed.ncbi.nlm.nih.gov/15369411/	USA	Public Heatth	Health Services	Observational studies	Yes	1
Ambulatory pediatrics : the official journal of the Ambulatory Pediatric Association (Academic pediatrics)	2810	2.947	The impact of the Iowa S-SCHIP program on access, health status, and the family environment.	Damiano PC and Willard JC and Momany ET and Chowdhury J	2003	https://pubmed.ncbi.nlm.nih.gov/12974660/	USA	Public Heatth	Health Insurance	Observational studies	No	6
American journal of diseases of children (1960) (JAMA Pediatrics)	13946	9.795	The phantom earache. Temporomandibular joint dysfunction in children.	Kramer II and Kramer CM	1985	https://pubmed.ncbi.nlm.nih.gov/4036930/	USA	Oro-facial development	Not-related to syndromes	Review/meta-analysis	Yes	1
American journal of diseases of children (1960) (JAMA Pediatrics)	13946	9.795	DENTAL CARIES AND THE PEDIATRICIAN.	BLIZZARD RM	1963	https://pubmed.ncbi.nlm.nih.gov/14076010/	USA	Hard tissue	Caries prevention	Guidelines/consensus paper	Yes	0
American journal of diseases of children (1960) (JAMA Pediatrics)	13946	9.795	Dietary fluoride intake from supplements and communal water supplies.	Infante PF	1975	https://pubmed.ncbi.nlm.nih.gov/1146778/	USA	Hard tissue	Caries prevention	Observational studies	Yes	2
American journal of diseases of children (1960) (JAMA Pediatrics)	13946	9.795	Fluoride supplementation in Harris County, Texas.	Siegel C and Gutgesell ME	1982	https://pubmed.ncbi.nlm.nih.gov/7055110/	USA	Hard tissue	Caries prevention	Observational studies	Yes	1
American journal of diseases of children (1960) (JAMA Pediatrics)	13946	9.795	Fluoride supplements for children. A survey of physicians' prescription practices.	Margolis FJ and Burt BA and Schork MA and Bashshur RL and Whittaker BA and Burns TL	1980	https://pubmed.ncbi.nlm.nih.gov/7416113/	USA	Hard tissue	Caries prevention	Observational studies	Yes	1
American journal of diseases of children (1960) (JAMA Pediatrics)	13946	9.795	FLUORIDE SUPPLEMENTS FOR PROPHYLAXIS OF DENTAL CARIES.	NIKIFORUK G and FRASER D	1964	https://pubmed.ncbi.nlm.nih.gov/14091815/	USA	Hard tissue	Caries prevention	Observational studies	Yes	1
American journal of diseases of children (1960) (JAMA Pediatrics)	13946	9.795	Fluoride supplements. Changes in physicians' attitudes and practices following an intensive, multifaceted educational program.	Margolis FJ and Chesney BK and Schork A	1987	https://pubmed.ncbi.nlm.nih.gov/3788885/	USA	Hard tissue	Caries prevention	Observational studies	Yes	1
American journal of diseases of children (1960) (JAMA Pediatrics)	13946	9.795	The dental manifestations of the Morquio syndrome (mucopolysaccharidosis type IV). A diagnostic aid.	Gardner DG	1975	https://pubmed.ncbi.nlm.nih.gov/812358/	USA	Hard tissue	Developmental Defects Enamel	Case report/ case series	Yes	2
American journal of diseases of children (1960) (JAMA Pediatrics)	13946	9.795	Transient bacteremia after dental manipulation.	Kaplan EL	1971	https://pubmed.ncbi.nlm.nih.gov/5156266/	USA	Hard tissue	Caries treatment	Case report/ case series	Yes	3
American journal of diseases of children (1960) (JAMA Pediatrics)	13946	9.795	Transient bacteremia following dental manipulation.	Scopp IW	1973	https://pubmed.ncbi.nlm.nih.gov/4724123/	USA	Hard tissue	Caries treatment	Case report/ case series	Yes	1
American journal of diseases of children (1960) (JAMA Pediatrics)	13946	9.795	Transient bacteremia in pediatric patients after dental extraction.	Speck WT and Spear SS and Krongrad E and Mandel L and Gersony WM	1976	https://pubmed.ncbi.nlm.nih.gov/131485/	USA	Hard tissue	Caries treatment	Observational studies	Yes	1
American journal of diseases of children (1960) (JAMA Pediatrics)	13946	9.795	Transient bacteremia in pediatric patients following dental manipulatin.	Speck WT and Hurwitz GA and Keller GB	1971	https://pubmed.ncbi.nlm.nih.gov/5550733/	USA	Hard tissue	Caries treatment	Case report/ case series	Yes	1
American journal of diseases of children (1960) (JAMA Pediatrics)	13946	9.795	The physical health of children in kinship care.	Dubowitz H and Feigelman S and Zuravin S and Tepper V and Davidson N and Lichenstein R	1992	https://pubmed.ncbi.nlm.nih.gov/1621665/	USA	Public Heatth	Health Insurance	Observational studies	No	10
American journal of diseases of children (1960) (JAMA Pediatrics)	13946	9.795	Three-wheeled vehicle injuries in children.	Ruddy RM and Selbst SM	1990	https://pubmed.ncbi.nlm.nih.gov/1967203/	USA	Oro-facial trauma	Combined trauma	Observational studies	No	3
Annales paediatrici. International review of pediatrics (Pediatric Research (1967))	2747	13.816	[Aphthosis (Neumann) in childhood].	GLANZMANN E	1947	https://pubmed.ncbi.nlm.nih.gov/18901818/	Switzerland	Soft tissue	Oral aphthae	Case report/ case series	Yes	0
Annales paediatrici. International review of pediatrics (Pediatric Research (1967))	2747	13.816	[Dentobronchitis].	VEENEKLAAS GM	1952	https://pubmed.ncbi.nlm.nih.gov/14924364/	Switzerland	Oro-facial development	Not-related to syndromes	Case report/ case series	Yes	0
Annales paediatrici. International review of pediatrics (Pediatric Research (1967))	2747	13.816	[Investigation of children with dental disease for the presence of dental and oral streptococci].	HERZOG E and BERGER H and STEURENTHALER W	1962	https://pubmed.ncbi.nlm.nih.gov/13906960/	Switzerland	Soft tissue	Oral infections	Observational studies	Yes	0
Annales paediatrici. International review of pediatrics (Pediatric Research (1967))	2747	13.816	[RELATIONSHIPS, ACCORDING TO AGE, BETWEEN THE CONDITION OF THE TEETH AND TONSILS AND THE PRESENCE OF HEMOLYTIC STREPTOCOCCI, GROUP A, IN THE ORAL AND PHARYNGEAL CAVITIES IN SCHOOL CHILDREN].	HERZOG E and RITZEL G and DOERFLER O and GUELZOW HJ	1963	https://pubmed.ncbi.nlm.nih.gov/14111534/	Switzerland	Soft tissue	Oral infections	Observational studies	Yes	0
Archives of disease in childhood (1926)	3041	16.291	Association between allergic rhinitis, bottle feeding, non-nutritive sucking habits, and malocclusion in the primary dentition.	VÃ¡zquez-Nava F and Quezada-Castillo JA and Oviedo-TreviÃ±o S and Saldivar-GonzÃ¡lez AH and SÃ¡nchez-Nuncio HR and BeltrÃ¡n-GuzmÃ¡n FJ and VÃ¡zquez-RodrÃ­guez EM and VÃ¡zquez RodrÃ­guez CF	2006	https://pubmed.ncbi.nlm.nih.gov/16769710/	Mexico	Oro-facial development	Not-related to syndromes	Observational studies	Yes	15
Archives of disease in childhood (1926)	3041	16.291	Cerebro-costo-mandibular syndrome. A new familial developmental disorder.	McNicholl B and Egan-Mitchell B and Murray JP and Doyle JF and Kennedy JD and Crome L	1970	https://pubmed.ncbi.nlm.nih.gov/5427859/	Ireland	Oro-facial development	Syndrome	Review/meta-analysis	Yes	7
Archives of disease in childhood (1926)	3041	16.291	Congenital hypertrichosis lanuginosa: neonatal shaving.	Partridge JW	1987	https://pubmed.ncbi.nlm.nih.gov/3619483/	UK	Oro-facial development	Syndrome	Case report/ case series	No	1
Archives of disease in childhood (1926)	3041	16.291	Differential diagnosis of facial and dental manifestations in congenital syphilis.	HORNE GO	1954	https://pubmed.ncbi.nlm.nih.gov/13149213/	Canada	Oro-facial development	Syndrome	Case report/ case series	Yes	1
Archives of disease in childhood (1926)	3041	16.291	Extreme variability of expression of a Sonic Hedgehog mutation: attention difficulties and holoprosencephaly.	Heussler HS and Suri M and Young ID and Muenke M	2002	https://pubmed.ncbi.nlm.nih.gov/11919111/	UK	Oro-facial development	Syndrome	Case report/ case series	No	23
Archives of disease in childhood (1926)	3041	16.291	RETARDATION OF FOETAL DENTAL GROWTH IN RELATION TO PATHOLOGY.	STACK MV	1963	https://pubmed.ncbi.nlm.nih.gov/14065984/	UK	Oro-facial development	Syndrome	Observational studies	Yes	8
Archives of disease in childhood (1926)	3041	16.291	Shwachman's syndrome. A review of 21 cases.	Aggett PJ and Cavanagh NP and Matthew DJ and Pincott JR and Sutcliffe J and Harries JT	1980	https://pubmed.ncbi.nlm.nih.gov/7436469/	Germany	Oro-facial development	Syndrome	Observational studies	Yes	45
Archives of disease in childhood (1926)	3041	16.291	Case-control study of the health of those looked after by local authorities.	Williams J and Jackson S and Maddocks A and Cheung WY and Love A and Hutchings H	2001	https://pubmed.ncbi.nlm.nih.gov/11567933/	UK	Hard tissue	Caries prevention	Observational studies	No	8
Archives of disease in childhood (1926)	3041	16.291	Clinical aspects of X-linked hypohidrotic ectodermal dysplasia.	Clarke A and Phillips DI and Brown R and Harper PS	1987	https://pubmed.ncbi.nlm.nih.gov/2445301/	UK	Hard tissue	Caries prevention	Review/meta-analysis	No	71
Archives of disease in childhood (1926)	3041	16.291	Dental attitudes, knowledge, and health practices of parents of children with congenital heart disease.	Saunders CP and Roberts GJ	1997	https://pubmed.ncbi.nlm.nih.gov/9245857/	UK	Hard tissue	Caries prevention	Observational studies	Yes	15
Archives of disease in childhood (1926)	3041	16.291	Dental caries, gingival health, and oral hygiene of long term survivors of paediatric malignant diseases.	Dens F and Boute P and Otten J and Vinckier F and Declerck D	1995	https://pubmed.ncbi.nlm.nih.gov/7702374/	Belgio	Hard tissue	Caries epidemiology	Observational studies	Yes	5
Archives of disease in childhood (1926)	3041	16.291	Dental caries, sugars and food policy.	Watt RG and Rouxel PL	2012	https://pubmed.ncbi.nlm.nih.gov/22685053/	UK	Hard tissue	Caries prevention	Review/meta-analysis	Yes	4
Archives of disease in childhood (1926)	3041	16.291	Dental caries.	Bowen WH	1972	https://pubmed.ncbi.nlm.nih.gov/4567073/	USA	Hard tissue	Caries epidemiology	Review/meta-analysis	Yes	0
Archives of disease in childhood (1926)	3041	16.291	Dental conditions with associated signs of nutritional deficiencies in Newfoundland children.	MELLANBY H	1952	https://pubmed.ncbi.nlm.nih.gov/14934284/	UK	Hard tissue	Developmental Defects Enamel	Observational studies	Yes	0
Archives of disease in childhood (1926)	3041	16.291	Dental defects associated with neonatal symptomatic hypocalcaemia.	Stimmler L and Snodgrass GJ and Jaffe E	1973	https://pubmed.ncbi.nlm.nih.gov/4739583/	UK	Hard tissue	Developmental Defects Enamel	Observational studies	Yes	8
Archives of disease in childhood (1926)	3041	16.291	Dental disease in children with chronic illness.	Foster H and Fitzgerald J	2005	https://pubmed.ncbi.nlm.nih.gov/15970611/	UK	Hard tissue	Caries prevention	Review/meta-analysis	No	13
Archives of disease in childhood (1926)	3041	16.291	Dental enamel defects and coeliac disease.	Ventura A and Martelossi S	1997	https://pubmed.ncbi.nlm.nih.gov/9279165/	Italy	Hard tissue	Developmental Defects Enamel	Observational studies	Yes	4
Archives of disease in childhood (1926)	3041	16.291	Dental Fluorosis.	Sainsbury H	1946	https://pubmed.ncbi.nlm.nih.gov/21032333/	Italy	Hard tissue	Developmental Defects Enamel	Observational studies	Yes	0
Archives of disease in childhood (1926)	3041	16.291	Dental health in children with cancer.	Clarkson JE and Eden OB	1998	https://pubmed.ncbi.nlm.nih.gov/9713016/	UK	Hard tissue	Caries epidemiology	Observational studies	Yes	1
Archives of disease in childhood (1926)	3041	16.291	Dental manifestations of pseudohypoparathyroidism.	Ritchie GM	1965	https://pubmed.ncbi.nlm.nih.gov/5830003/	USA	Hard tissue	Developmental Defects Enamel	Case report/ case series	Yes	8
Archives of disease in childhood (1926)	3041	16.291	Familial insulin-resistant diabetes, multiple somatic anomalies, and pineal hyperplasia.	West RJ and Lloyd JK and Turner WM	1975	https://pubmed.ncbi.nlm.nih.gov/1190820/	UK	Hard tissue	Developmental Defects Enamel	Review/meta-analysis	No	10
Archives of disease in childhood (1926)	3041	16.291	HYPOPHOSPHATASIA. A METABOLIC DISEASE WITH IMPORTANT DENTAL MANIFESTATIONS.	RITCHIE GM	1964	https://pubmed.ncbi.nlm.nih.gov/14230754/	Australia	Hard tissue	Developmental Defects Enamel	Case report/ case series	Yes	2
Archives of disease in childhood (1926)	3041	16.291	Inequalities in the dental health needs and access to dental services among looked after children in Scotland: a population data linkage study.	McMahon AD and Elliott L and Macpherson LM and Sharpe KH and Connelly G and Milligan I and Wilson P and Clark D and King A and Wood R and Conway DI	2018	https://pubmed.ncbi.nlm.nih.gov/28855231/	UK	Hard tissue	Caries epidemiology	Observational studies	Yes	2
Archives of disease in childhood (1926)	3041	16.291	Intranasal lidocaine and midazolam for procedural sedation in children.	Chiaretti A and Barone G and Rigante D and Ruggiero A and Pierri F and Barbi E and Barone G and Riccardi R	2011	https://pubmed.ncbi.nlm.nih.gov/21030365/	UK	Hard tissue	Caries treatment	Interventional studies	No	19
Archives of disease in childhood (1926)	3041	16.291	Laryngo-onycho-cutaneous syndrome: an inherited epithelial defect.	Phillips RJ and Atherton DJ and Gibbs ML and Strobel S and Lake BD	1994	https://pubmed.ncbi.nlm.nih.gov/8185366/	UK	Hard tissue	Developmental Defects Enamel	Review/meta-analysis	Yes	2
Archives of disease in childhood (1926)	3041	16.291	Maximising paediatricians' roles in improving children's oral health: lessons from Leicester.	Murphy J and Moore R	2018	https://pubmed.ncbi.nlm.nih.gov/28611067/	UK	Hard tissue	Caries prevention	Review/meta-analysis	Yes	1
Archives of disease in childhood (1926)	3041	16.291	Medical and social issues of child refugees in Europe.	Williams B and Cassar C and Siggers G and Taylor S	2016	https://pubmed.ncbi.nlm.nih.gov/27470163/	UK	Hard tissue	Caries epidemiology	Review/meta-analysis	No	10
Archives of disease in childhood (1926)	3041	16.291	Meningococcal septicaemia and dental changes.	Siapka V and Crawford PJ	2007	https://pubmed.ncbi.nlm.nih.gov/17642485/	UK	Hard tissue	Developmental Defects Enamel	Case report/ case series	Yes	2
Archives of disease in childhood (1926)	3041	16.291	Oral health and related factors in cystic fibrosis and other chronic respiratory disorders.	Narang A and Maguire A and Nunn JH and Bush A	2003	https://pubmed.ncbi.nlm.nih.gov/12876168/	USA	Hard tissue	Developmental Defects Enamel	Observational studies	Yes	12
Archives of disease in childhood (1926)	3041	16.291	Parent-reported prevalence and persistence of 19 common child health conditions.	Liu T and Lingam R and Lycett K and Mensah FK and Muller J and Hiscock H and Huque MH and Wake M	2018	https://pubmed.ncbi.nlm.nih.gov/29453208/	UK	Hard tissue	Caries epidemiology	Observational studies	No	4
Archives of disease in childhood (1926)	3041	16.291	Persisting vitamin D deficiency in the Asian adolescent.	O'Hare AE and Uttley WS and Belton NR and Westwood A and Levin SD and Anderson F	1984	https://pubmed.ncbi.nlm.nih.gov/6476877/	UK	Hard tissue	Developmental Defects Enamel	Observational studies	No	2
Archives of disease in childhood (1926)	3041	16.291	Prevalence of dental caries profile in children and adolescents in rural Jiangsu Province.	Musa TH and Li W and Li X and Wang WX and Soro WL and Gao R and Song Y and He Y and Hong L and Musa HH and Wei P	2018	https://pubmed.ncbi.nlm.nih.gov/29743172/	UK	Hard tissue	Caries epidemiology	Observational studies	Yes	2
Archives of disease in childhood (1926)	3041	16.291	Recent advances in the management of childhood dental caries.	Innes NPT and Robertson MD	2018	https://pubmed.ncbi.nlm.nih.gov/29463521/	UK	Hard tissue	Caries treatment	Review/meta-analysis	Yes	2
Archives of disease in childhood (1926)	3041	16.291	Side-effects to antibiotics in cystic fibrosis: dental changes in relation to antibiotic administration.	Swallow JN and De Haller J and Young WF	1967	https://pubmed.ncbi.nlm.nih.gov/6025373/	USA	Hard tissue	Developmental Defects Enamel	Observational studies	Yes	8
Archives of disease in childhood (1926)	3041	16.291	Streptococcal bacteraemia in children following dental extractions.	Elliott RH and Dunbar JM	1968	https://pubmed.ncbi.nlm.nih.gov/5186934/	Australia	Hard tissue	Caries treatment	Observational studies	Yes	4
Archives of disease in childhood (1926)	3041	16.291	Teenagers and their health.	Macfarlane A and McPherson A and McPherson K and Ahmed L	1987	https://pubmed.ncbi.nlm.nih.gov/3688916/	USA	Hard tissue	Caries prevention	Observational studies	No	11
Archives of disease in childhood (1926)	3041	16.291	Teeth as indicators of exposure of children to lead.	Stewart DJ	1974	https://pubmed.ncbi.nlm.nih.gov/4441123/	UK	Hard tissue	Caries epidemiology	Observational studies	Yes	5
Archives of disease in childhood (1926)	3041	16.291	The burden of oral ill health for children.	Nunn JH	2006	https://pubmed.ncbi.nlm.nih.gov/16492889/	Ireland	Hard tissue	Caries prevention	Review/meta-analysis	Yes	5
Archives of disease in childhood (1926)	3041	16.291	The dental changes associated with kernikterus.	FORRESTER RM and MILLER J	1955	https://pubmed.ncbi.nlm.nih.gov/14388787/	USA	Hard tissue	Developmental Defects Enamel	Review/meta-analysis	Yes	4
Archives of disease in childhood (1926)	3041	16.291	The prevalence of dental caries in relation to maturity.	MANSBRIDGE JN	1958	https://pubmed.ncbi.nlm.nih.gov/13584028/	UK	Hard tissue	Caries epidemiology	Observational studies	Yes	3
Archives of disease in childhood (1926)	3041	16.291	Water fluoridation: current challenges.	Furness J and Oddie SJ and Hearnshaw S	2021	https://pubmed.ncbi.nlm.nih.gov/32669264/	UK	Hard tissue	Caries prevention	Review/meta-analysis	Yes	0
Archives of disease in childhood (1926)	3041	16.291	Factors associated with dental admissions for children aged under 5 years in Western Australia.	Slack-Smith L and Colvin L and Leonard H and Kilpatrick N and Bower C and Brearley Messer L	2009	https://pubmed.ncbi.nlm.nih.gov/19060007/	UK	Public Heatth	Health Services	Observational studies	Yes	6
Archives of disease in childhood (1926)	3041	16.291	Dental health of survivors of malignant disease.	Welbury RR and Craft AW and Murray JJ and Kernahan J	1984	https://pubmed.ncbi.nlm.nih.gov/6524952/	UK	Soft tissue	Oral aphthae	Observational studies	Yes	7
Archives of disease in childhood (1926)	3041	16.291	Intractable ulcerating enterocolitis of infancy.	Sanderson IR and Risdon RA and Walker-Smith JA	1991	https://pubmed.ncbi.nlm.nih.gov/2025003/	UK	Soft tissue	Oral aphthae	Case report/ case series	No	2
Archives of disease in childhood (1926)	3041	16.291	PFAPA syndrome in children evaluated for tonsillectomy.	Galanakis E and Papadakis CE and Giannoussi E and Karatzanis AD and Bitsori M and Helidonis ES	2002	https://pubmed.ncbi.nlm.nih.gov/12023179/	Greece	Soft tissue	Oral aphthae	Observational studies	No	17
Archives of disease in childhood (1926)	3041	16.291	PFAPA syndrome: new clinical aspects disclosed.	Tasher D and Somekh E and Dalal I	2006	https://pubmed.ncbi.nlm.nih.gov/16595648/	Israel	Soft tissue	Oral aphthae	Observational studies	Yes	30
Archives of disease in childhood (1926)	3041	16.291	Stomatitis in Childhood.	Parsons CG	1940	https://pubmed.ncbi.nlm.nih.gov/21032162/	UK	Soft tissue	Other	Observational studies	Yes	0
Archives of disease in childhood (1926)	3041	16.291	Thrush in infancy.	LEDERER H and TODD RM	1949	https://pubmed.ncbi.nlm.nih.gov/18143927/	Israel	Soft tissue	Oral infections	Observational studies	Yes	2
Archives of disease in childhood (1926)	3041	16.291	Diagnosing abuse: a systematic review of torn frenum and other intra-oral injuries.	Maguire S and Hunter B and Hunter L and Sibert JR and Mann M and Kemp AM	2007	https://pubmed.ncbi.nlm.nih.gov/17468129/	UK	Oro-facial trauma	Abuse suspect	Review/meta-analysis	Yes	6
Archives of disease in childhood (1926)	3041	16.291	Oral injuries and occult harm in children evaluated for abuse.	Dorfman MV and Metz JB and Feldman KW and Farris R and Lindberg DM	2018	https://pubmed.ncbi.nlm.nih.gov/29102964/	UK	Oro-facial trauma	Abuse suspect	Observational studies	Yes	3
Archives of disease in childhood (1926)	3041	16.291	The mouth and maltreatment: safeguarding issues in child dental health.	Harris JC	2018	https://pubmed.ncbi.nlm.nih.gov/29472196/	UK	Oro-facial trauma	Abuse suspect	Review/meta-analysis	Yes	2
Archives of disease in childhood (1926)	3041	16.291	Unusual foreign body detected on routine dental radiograph.	Pomarico L and Primo LG and de Souza IP	2005	https://pubmed.ncbi.nlm.nih.gov/16040881/	Brazil	Oro-facial trauma	Dental trauma	Case report/ case series	Yes	2
Archives of disease in childhood (1926)	3041	16.291	Tongue-tie and frenotomy in infants with breastfeeding difficulties: achieving a balance.	Power RF and Murphy JF	2015	https://pubmed.ncbi.nlm.nih.gov/25381293/	England	Soft tissue	Other	Review/meta-analysis	Yes	12
Archives of pediatrics & adolescent medicine (JAMA Pediatrics)	13946	9.795	Parental barriers to weaning infants from the bottle.	Frazier JP and Countie D and Elerian L	1998	https://pubmed.ncbi.nlm.nih.gov/9743035/	USA	Oro-facial development	Not-related to syndromes	Observational studies	Yes	1
Archives of pediatrics & adolescent medicine (JAMA Pediatrics)	13946	9.795	Pediatric obstructive sleep apnea syndrome.	Guilleminault C and Lee JH and Chan A	2005	https://pubmed.ncbi.nlm.nih.gov/16061787/	USA	Oro-facial development	Syndrome	Review/meta-analysis	No	37
Archives of pediatrics & adolescent medicine (JAMA Pediatrics)	13946	9.795	Association of amoxicillin use during early childhood with developmental tooth enamel defects.	Hong L and Levy SM and Warren JJ and Dawson DV and Bergus GR and Wefel JS	2005	https://pubmed.ncbi.nlm.nih.gov/16203939/	USA	Hard tissue	Developmental Defects Enamel	Observational studies	Yes	19
Archives of pediatrics & adolescent medicine (JAMA Pediatrics)	13946	9.795	Bottled, filtered, and tap water use in Latino and non-Latino children.	Hobson WL and Knochel ML and Byington CL and Young PC and Hoff CJ and Buchi KF	2007	https://pubmed.ncbi.nlm.nih.gov/17485621/	USA	Hard tissue	Caries treatment	Observational studies	No	31
Archives of pediatrics & adolescent medicine (JAMA Pediatrics)	13946	9.795	Health status of pediatric refugees in Buffalo, NY.	Meropol SB	1995	https://pubmed.ncbi.nlm.nih.gov/7633543/	USA	Hard tissue	Caries epidemiology	Observational studies	No	12
Archives of pediatrics & adolescent medicine (JAMA Pediatrics)	13946	9.795	Health status of pediatric refugees in Portland, ME.	Hayes EB and Talbot SB and Matheson ES and Pressler HM and Hanna AB and McCarthy CA	1998	https://pubmed.ncbi.nlm.nih.gov/9641710/	USA	Hard tissue	Caries epidemiology	Observational studies	No	16
Archives of pediatrics & adolescent medicine (JAMA Pediatrics)	13946	9.795	Inappropriate infant bottle feeding. Status of the Healthy People 2000 objective.	Kaste LM and Gift HC	1995	https://pubmed.ncbi.nlm.nih.gov/7795770/	USA	Hard tissue	Caries epidemiology	Observational studies	No	8
Archives of pediatrics & adolescent medicine (JAMA Pediatrics)	13946	9.795	Xylitol pediatric topical oral syrup to prevent dental caries: a double-blind randomized clinical trial of efficacy.	Milgrom P and Ly KA and Tut OK and Mancl L and Roberts MC and Briand K and Gancio MJ	2009	https://pubmed.ncbi.nlm.nih.gov/19581542/	USA	Hard tissue	Caries prevention	Interventional studies	Yes	21
Archives of pediatrics & adolescent medicine (JAMA Pediatrics)	13946	9.795	A comparison study of an elementary school-based health center: effects on health care access and use.	Kaplan DW and Brindis CD and Phibbs SL and Melinkovich P and Naylor K and Ahlstrand K	1999	https://pubmed.ncbi.nlm.nih.gov/10086399/	USA	Public Heatth	Health Services	Observational studies	No	10
Archives of pediatrics & adolescent medicine (JAMA Pediatrics)	13946	9.795	A national profile of health care utilization and expenditures for children with special health care needs.	Newacheck PW and Kim SE	2005	https://pubmed.ncbi.nlm.nih.gov/15630052/	USA	Public Heatth	Health Insurance	Observational studies	No	116
Archives of pediatrics & adolescent medicine (JAMA Pediatrics)	13946	9.795	Cost-effectiveness of preventive oral health care in medical offices for young Medicaid enrollees.	Stearns SC and Rozier RG and Kranz AM and Pahel BT and QuiÃ±onez RB	2012	https://pubmed.ncbi.nlm.nih.gov/22926203/	USA	Public Heatth	Health Services	Observational studies	Yes	25
Archives of pediatrics & adolescent medicine (JAMA Pediatrics)	13946	9.795	How far have state Medicaid agencies advanced in performance measurement for children?	McManus MA and Graham RR and Fox HB and Mercil CM and Irwin CE Jr	2000	https://pubmed.ncbi.nlm.nih.gov/10891017/	USA	Public Heatth	Health Insurance	Observational studies	No	1
Archives of pediatrics & adolescent medicine (JAMA Pediatrics)	13946	9.795	Medical home access and health care use and expenditures among children with special health care needs.	Romaire MA and Bell JF and Grossman DC	2012	https://pubmed.ncbi.nlm.nih.gov/22147757/	USA	Public Heatth	Health Services	Observational studies	No	10
Archives of pediatrics & adolescent medicine (JAMA Pediatrics)	13946	9.795	School-based health centers. Students' access, knowledge, and use of services.	Keyl PM and Hurtado MP and Barber MM and Borton J	1996	https://pubmed.ncbi.nlm.nih.gov/8556122/	USA	Public Heatth	Health Services	Observational studies	Yes	3
Archives of pediatrics & adolescent medicine (JAMA Pediatrics)	13946	9.795	Simulating cost-effectiveness of fluoride varnish during well-child visits for Medicaid-enrolled children.	QuiÃ±onez RB and Stearns SC and Talekar BS and Rozier RG and Downs SM	2006	https://pubmed.ncbi.nlm.nih.gov/16461872/	USA	Public Heatth	Health Services	Interventional studies	Yes	12
Archives of pediatrics & adolescent medicine (JAMA Pediatrics)	13946	9.795	Taking well-child care into the 21st century: a novel, effective method for improving parent knowledge using computerized tutorials.	Sanghavi DM	2005	https://pubmed.ncbi.nlm.nih.gov/15867124/	USA	Public Heatth	Health Services	Observational studies	Yes	8
Archives of pediatrics & adolescent medicine (JAMA Pediatrics)	13946	9.795	Toothache in US children.	Lewis C and Stout J	2010	https://pubmed.ncbi.nlm.nih.gov/21041599/	USA	Public Heatth	Health Services	Observational studies	Yes	14
Archives of pediatrics & adolescent medicine (JAMA Pediatrics)	13946	9.795	Total body weight and waist circumference associated with chronic periodontitis among adolescents in the United States.	Reeves AF and Rees JM and Schiff M and Hujoel P	2006	https://pubmed.ncbi.nlm.nih.gov/16953012/	USA	Soft tissue	Gingivitis	Observational studies	Yes	28
Archives of pediatrics & adolescent medicine (JAMA Pediatrics)	13946	9.795	Dental concerns unrelated to trauma in the pediatric emergency department: barriers to care.	Dorfman DH and Kastner B and Vinci RJ	2001	https://pubmed.ncbi.nlm.nih.gov/11386961/	USA	Oro-facial trauma	Dental trauma	Observational studies	Yes	5
Archives of pediatrics & adolescent medicine (JAMA Pediatrics)	13946	9.795	Pediatric human immunodeficiency virus infection. Recent evidence on the utilization and costs of health services.	Hsia DC and Fleishman JA and East JA and Hellinger FJ	1995	https://pubmed.ncbi.nlm.nih.gov/7735400/	United States	Public Heatth	Health Services	Observational studies	Yes	9
Biology of the Neonate (Neonatology)	2742	2.856	Dental and craniofacial development in the normal and growth-retarded human fetus.	Luke DA	1976	https://pubmed.ncbi.nlm.nih.gov/953099/	Switzerland	Oro-facial development	Not-related to syndromes	Observational studies	Yes	2
Birth (Berkeley, Calif.) (Birth-Issues in Perinatal Care)	2705	2.44	Exploring dental care misconceptions and barriers in pregnancy.	Detman LA and Cottrell BH and Denis-Luque MF	2010	https://pubmed.ncbi.nlm.nih.gov/21083724/	United States	Public Heatth	Health Services	Observational studies	Yes	7
Birth (Berkeley, Calif.) (Birth-Issues in Perinatal Care)	2705	2.44	How do dental and prenatal care practitioners perceive dental care during pregnancy? Current evidence and implications.	George A and Shamim S and Johnson M and Dahlen H and Ajwani S and Bhole S and Yeo AE	2012	https://pubmed.ncbi.nlm.nih.gov/23281906/	United States	Public Heatth	Health Services	Observational studies	Yes	12
Cerebral palsy bulletin (Developmental Medicine and Child Neurology)	4406	13.007	The dental care of the cerebral palsied child.	SWALLOW JN	1961	https://pubmed.ncbi.nlm.nih.gov/13918770/	England	Public Heatth	Health Services	Observational studies	Yes	2
Clinics in perinatology	3519	2.557	Cleft Lip and Palate.	Worley ML and Patel KG and Kilpatrick LA	2018	https://pubmed.ncbi.nlm.nih.gov/30396411	USA	Oro-facial development	Syndrome	Review/meta-analysis	No	8
Clinics in perinatology	3519	2.557	Microtia and Related Facial Anomalies.	Hartzell LD and Chinnadurai S	2018	https://pubmed.ncbi.nlm.nih.gov/30396412	USA	Oro-facial development	Syndrome	Review/meta-analysis	No	1
Developmental medicine and child neurology	4406	13.007	Dental disease in cerebral palsied children.	Swallow JN	1968	https://pubmed.ncbi.nlm.nih.gov/4385172	UK	Oro-facial development	Syndrome	Review/meta-analysis	Yes	13
Developmental medicine and child neurology	4406	13.007	Familial craniosynostosis with oral anomalies.	Kernohan DC and Nevin NC and Dodge JA	1970	https://pubmed.ncbi.nlm.nih.gov/5433149	UK	Oro-facial development	Syndrome	Case report/ case series	Yes	2
Developmental medicine and child neurology	4406	13.007	Mental retardation and dental abnormalities.	Swallow JN	1968	https://pubmed.ncbi.nlm.nih.gov/5715659	UK	Oro-facial development	Syndrome	Review/meta-analysis	Yes	0
Developmental medicine and child neurology	4406	13.007	Oral-motor dysfunction and feeding disorders of infants with Turner syndrome.	Mathisen B and Reilly S and Skuse D	1992	https://pubmed.ncbi.nlm.nih.gov/1733819	UK	Oro-facial development	Syndrome	Observational studies	Yes	9
Developmental medicine and child neurology	4406	13.007	Orofacial dysfunction in children and adolescents with myotonic dystrophy.	SjÃgreen L and Engvall M and EkstrÃm AB and Lohmander A and Kiliaridis S and Tulinius M	2007	https://pubmed.ncbi.nlm.nih.gov/17209971	UK	Oro-facial development	Syndrome	Observational studies	Yes	13
Developmental medicine and child neurology	4406	13.007	Pain in adults with cerebral palsy: impact and solutions.	Vogtle LK	2009	https://pubmed.ncbi.nlm.nih.gov/19740218	UK	Oro-facial development	Syndrome	Review/meta-analysis	No	5
Developmental medicine and child neurology	4406	13.007	'Premature' infants: the relation of dental abnormalities to neurological and psychometric status at age two years.	Rosenstein SN	1974	https://pubmed.ncbi.nlm.nih.gov/4836545	UK	Oro-facial development	Syndrome	Observational studies	Yes	1
Developmental medicine and child neurology	4406	13.007	Prevalence of drooling in children with cerebral palsy attending special schools.	Tahmassebi JF and Curzon ME	2003	https://pubmed.ncbi.nlm.nih.gov/12948328	UK	Oro-facial development	Syndrome	Observational studies	No	15
Developmental medicine and child neurology	4406	13.007	Psychomotor development and minor anomalies in children exposed to antiepileptic drugs in utero: a prospective population-based study.	Wide K and Winbladh B and Tomson T and Sars-Zimmer K and Berggren E	2000	https://pubmed.ncbi.nlm.nih.gov/10698324	UK	Oro-facial development	Syndrome	Observational studies	No	16
Developmental medicine and child neurology	4406	13.007	TOOTH RING ANALYSIS.	SWALLOW JN	1964	https://pubmed.ncbi.nlm.nih.gov/14215238	UK	Oro-facial development	Not-related to syndromes	Review/meta-analysis	Yes	0
Developmental medicine and child neurology	4406	13.007	Fissure sealants: a new preventive dental technique?	Swallow JN	1973	https://pubmed.ncbi.nlm.nih.gov/4767655/	UK	Hard tissue	Caries prevention	Review/meta-analysis	Yes	0
Developmental medicine and child neurology	4406	13.007	Oral health status of children and adolescents with intellectual disabilities: a systematic review and meta-analysis.	Zhou N and Wong HM and Wen YF and Mcgrath C	2017	https://pubmed.ncbi.nlm.nih.gov/28627071	UK	Hard tissue	Caries epidemiology	Review/meta-analysis	Yes	6
Developmental medicine and child neurology	4406	13.007	Preventing dental caries in children: report of a swedish programme.	Holst K and Köhler L	1975	https://pubmed.ncbi.nlm.nih.gov/1183738/	UK	Hard tissue	Caries prevention	Review/meta-analysis	Yes	2
Developmental medicine and child neurology	4406	13.007	Risk factors for dental caries among children with cerebral palsy in a low-resource setting.	Akhter R and Hassan NM and Martin EF and Muhit M and Haque MR and Smithers-Sheedy H and Jones C and Badawi N and Khandaker G	2017	https://pubmed.ncbi.nlm.nih.gov/27935024	UK	Hard tissue	Caries prevention	Observational studies	Yes	2
Developmental medicine and child neurology	4406	13.007	Sedation with 50% nitrous oxide/oxygen for outpatient dental treatment in individuals with intellectual disability.	Faulks D and Hennequin M and Albecker-Grappe S and ManiÃ¨re MC and Tardieu C and Berthet A and Wolikow M and Droz D and Koscielny S and Onody P	2007	https://pubmed.ncbi.nlm.nih.gov/17635209	UK	Hard tissue	Caries treatment	Interventional studies	No	7
Developmental medicine and child neurology	4406	13.007	Stigmata, dental defects and dermatoglyphics as aids in neurological diagnosis.	Cohen HJ and Diner H and Davis JG	1975	https://pubmed.ncbi.nlm.nih.gov/1107101	UK	Hard tissue	Developmental Defects Enamel	Review/meta-analysis	Yes	0
Developmental medicine and child neurology	4406	13.007	Trismus in the paediatric population.	Shires PM and Chow G	2015	https://pubmed.ncbi.nlm.nih.gov/25407568/	UK	Oro-facial trauma	Jaws trauma	Review/meta-analysis	Yes	3
European child & adolescent psychiatry	3941	5.422	Somatic problems and self-injurious behaviour 18 years after teenage-onset anorexia nervosa.	Wentz E and Gillberg IC and AnckarsÃ¤ter H and Gillberg C and RÃ¥stam M	2012	https://pubmed.ncbi.nlm.nih.gov/22484429	Germany	Hard tissue	Caries epidemiology	Observational studies	No	2
J Adolesc Health	3945	16.287	Adolescent knowledge of bacterial endocarditis prophylaxis.	Cetta F and Podlecki DC and Bell TJ	1993	https://pubmed.ncbi.nlm.nih.gov/8312289/	USA	Hard tissue	Caries treatment	Observational studies	No	3
J Adolesc Health	3945	16.287	An experimental test of adolescents' compliance with dental appointments.	West KP and DuRant RH and Pendergrast R	1993	https://pubmed.ncbi.nlm.nih.gov/8399251	USA	Hard tissue	Caries prevention	Interventional studies	Yes	3
J Adolesc Health	3945	16.287	Clustering of oral and general health risk behaviors in Korean adolescents: a national representative sample.	Park YD and Patton LL and Kim HY	2010	https://pubmed.ncbi.nlm.nih.gov/20708567	USA	Hard tissue	Caries prevention	Observational studies	Yes	13
J Adolesc Health	3945	16.287	Household smoking as a risk indicator for caries in adolescents' permanent teeth.	Ayo-Yusuf OA and Reddy PS and van Wyk PJ and van den Borne BW	2007	https://pubmed.ncbi.nlm.nih.gov/17707302	USA	Hard tissue	Caries epidemiology	Observational studies	Yes	10
J Adolesc Health	3945	16.287	Incarcerated adolescents in Washington state. Health services and utilization.	Anderson B and Farrow JA	1998	https://pubmed.ncbi.nlm.nih.gov/9589336/	USA	Hard tissue	Caries epidemiology	Observational studies	No	3
J Adolesc Health	3945	16.287	Motivational Interviewing to Promote Oral Health in Adolescents.	Wu L and Gao X and Lo ECM and Ho SMY and McGrath C and Wong MCM	2017	https://pubmed.ncbi.nlm.nih.gov/28532895	USA	Hard tissue	Caries prevention	Interventional studies	Yes	6
J Adolesc Health	3945	16.287	Oral health needs of adolescents in a juvenile detention facility.	Bolin K and Jones D	2006	https://pubmed.ncbi.nlm.nih.gov/16730609/	USA	Hard tissue	Caries epidemiology	Review/meta-analysis	Yes	5
J Adolesc Health	3945	16.287	Parents' Traditional Cultural Values and Mexican-Origin Young Adults' Routine Health and Dental Care.	Updegraff KA and Kuo SI and McHale SM and UmaÃ±a-Taylor AJ and Wheeler LA	2017	https://pubmed.ncbi.nlm.nih.gov/27988108/	USA	Hard tissue	Caries prevention	Observational studies	Yes	4
J Adolesc Health	3945	16.287	Prevalence and severity of dental caries are associated with the worst socioeconomic conditions: a Brazilian cross-sectional study among 18-year-old males.	Peres MA and Peres KG and Traebert J and Zabot NE and Lacerda JT	2005	https://pubmed.ncbi.nlm.nih.gov/16026719	USA	Hard tissue	Caries epidemiology	Observational studies	Yes	3
J Adolesc Health	3945	16.287	Silent dropouts in health surveys: are nonrespondent absent teenagers different from those who participate in school-based health surveys?	Michaud PA and Delbos-Piot I and Narring F	1998	https://pubmed.ncbi.nlm.nih.gov/9561465	USA	Hard tissue	Caries epidemiology	Observational studies	No	6
J Adolesc Health	3945	16.287	The effect of tobacco and marijuana use on dental health status in Nevada adolescents: a trend analysis.	Ditmyer M and Demopoulos C and McClain M and Dounis G and Mobley C	2013	https://pubmed.ncbi.nlm.nih.gov/23352726/	USA	Hard tissue	Caries prevention	Observational studies	Yes	3
J Adolesc Health	3945	16.287	"There is no help out there and if there is, it's really hard to find": a qualitative study of the health concerns and health care access of Latino "DREAMers".	Raymond-Flesch M and Siemons R and Pourat N and Jacobs K and Brindis CD	2014	https://pubmed.ncbi.nlm.nih.gov/25151054/	USA	Public Heatth	Health Services	Observational studies	No	18
J Adolesc Health	3945	16.287	Adolescent health care expenditures: a descriptive profile.	Newacheck PW and Wong ST and Galbraith AA and Hung YY	2003	https://pubmed.ncbi.nlm.nih.gov/12782440/	USA	Public Heatth	Health Services	Observational studies	Yes	8
J Adolesc Health	3945	16.287	Early assessments of SCHIP's effect on access to care for adolescents.	Fox HB and McManus MA and Limb SJ	2003	https://pubmed.ncbi.nlm.nih.gov/12782443/	USA	Public Heatth	Health Insurance	Observational studies	No	9
J Adolesc Health	3945	16.287	Factors associated with use of preventive dental and health services among U.S. adolescents.	Yu SM and Bellamy HA and Schwalberg RH and Drum MA	2001	https://pubmed.ncbi.nlm.nih.gov/11728889/	USA	Public Heatth	Health Services	Observational studies	Yes	35
J Adolesc Health	3945	16.287	Healthy Young Adults: description and use of an innovative health insurance program.	Rising JP and Colon-Hopkins C and Neumann A and Kaiser E and Lange D and Thaw R and Katz MH and Fuentes-Afflick E	2007	https://pubmed.ncbi.nlm.nih.gov/17875460/	USA	Public Heatth	Health Insurance	Observational studies	No	1
J Adolesc Health	3945	16.287	Predictors of dental care use: findings from the national longitudinal study of adolescent health.	Okunseri C and Okunseri E and Garcia RI and Visotcky A and Szabo A	2013	https://pubmed.ncbi.nlm.nih.gov/23850156/	USA	Public Heatth	Health Services	Observational studies	Yes	2
J Adolesc Health	3945	16.287	Utilization of ambulatory health services by urban adolescents.	Ryan SA and Millstein SG and Greene B and Irwin CE Jr	1996	https://pubmed.ncbi.nlm.nih.gov/8777195/	USA	Public Heatth	Health Services	Observational studies	No	6
J Adolesc Health	3945	16.287	HIV-related oral manifestations among adolescents in a multicenter cohort study.	Shiboski CH and Wilson CM and Greenspan D and Hilton J and Greenspan JS and Moscicki AB	2001	https://pubmed.ncbi.nlm.nih.gov/11530311/	USA	Soft tissue	Oral infections	Observational studies	Yes	4
J Adolesc Health	3945	16.287	Tongue piercing: the effect of material on microbiological findings.	Kapferer I and Beier US and Persson RG	2011	https://pubmed.ncbi.nlm.nih.gov/21700161/	USA	Soft tissue	Gingivitis	Observational studies	Yes	2
J Adolesc Health	3945	16.287	Oral and dental complications of intra-oral piercing.	Lopez-Jornet P and Camacho-Alonso F	2006	https://pubmed.ncbi.nlm.nih.gov/17046520/	USA	Oro-facial trauma	Combined trauma	Observational studies	Yes	3
JAMA pediatrics	13946	9.795	Association Between Community Water Fluoridation and Severe Dental Caries Experience in 4-Year-Old New Zealand Children.	Schluter PJ and Hobbs M and Atkins H and Mattingley B and Lee M	2020	https://pubmed.ncbi.nlm.nih.gov/32716488/	New Zealand	Hard tissue	Caries epidemiology	Observational studies	Yes	5
JAMA pediatrics	13946	9.795	Association Between Water Fluoridation and Income-Related Dental Caries of US Children and Adolescents.	Sanders AE and Grider WB and Maas WR and Curiel JA and Slade GD	2019	https://pubmed.ncbi.nlm.nih.gov/30688985/	USA	Hard tissue	Caries prevention	Observational studies	Yes	4
JAMA pediatrics	13946	9.795	Association of High-Dose Vitamin D Supplementation During Pregnancy With the Risk of Enamel Defects in Offspring: A 6-Year Follow-up of a Randomized Clinical Trial.	NÃ¸rrisgaard PE and Haubek D and KÃ¼hnisch J and Chawes BL and Stokholm J and BÃ¸nnelykke K and Bisgaard H	2019	https://pubmed.ncbi.nlm.nih.gov/31381020/	Danimarca	Hard tissue	Developmental Defects Enamel	Interventional studies	Yes	8
JAMA pediatrics	13946	9.795	Association of Opioid Prescription Initiation During Adolescence and Young Adulthood With Subsequent Substance-Related Morbidity.	Quinn PD and Fine KL and Rickert ME and Sujan AC and Boersma K and Chang Z and Franck J and Lichtenstein P and Larsson H and D'Onofrio BM	2020	https://pubmed.ncbi.nlm.nih.gov/32797146/	Svezia	Hard tissue	Caries treatment	Observational studies	No	2
JAMA pediatrics	13946	9.795	Celiac disease: a review.	Guandalini S and Assiri A	2014	https://pubmed.ncbi.nlm.nih.gov/24395055/	USA	Hard tissue	Developmental Defects Enamel	Review/meta-analysis	No	54
JAMA pediatrics	13946	9.795	Vitamin D Supplement During Pregnancy and Enamel Defects in Offspring.	Deng X and Niu W	2020	https://pubmed.ncbi.nlm.nih.gov/31985754/	USA	Hard tissue	Developmental Defects Enamel	Interventional studies	Yes	0
JAMA pediatrics	13946	9.795	Vitamin D Supplement During Pregnancy and Enamel Defects in Offspring-Reply.	NÃ¸rrisgaard PE and BÃ¸nnelykke K and Bisgaard H	2020	https://pubmed.ncbi.nlm.nih.gov/31985757/	USA	Hard tissue	Developmental Defects Enamel	Interventional studies	Yes	1
JAMA pediatrics	13946	9.795	Improvement in preventive care of young adults after the affordable care act: the affordable care act is helping.	Lau JS and Adams SH and Park MJ and Boscardin WJ and Irwin CE Jr	2014	https://pubmed.ncbi.nlm.nih.gov/25347766	USA	Public Heatth	Health Insurance	Observational studies	No	29
JAMA pediatrics	13946	9.795	Limited impact on health and access to care for 19- to 25-year-olds following the Patient Protection and Affordable Care Act.	Kotagal M and Carle AC and Kessler LG and Flum DR	2014	https://pubmed.ncbi.nlm.nih.gov/25200181/	USA	Public Heatth	Health Insurance	Observational studies	No	14
JAMA pediatrics	13946	9.795	Outcomes Associated With Early Preventive Dental Care Among Medicaid-Enrolled Children in Alabama.	Blackburn J and Morrisey MA and Sen B	2017	https://pubmed.ncbi.nlm.nih.gov/28241184/	USA	Public Heatth	Health Insurance	Observational studies	Yes	10
JAMA pediatrics	13946	9.795	Quality of Health Insurance Coverage and Access to Care for Children in Low-Income Families.	Kreider AR and French B and Aysola J and Saloner B and Noonan KG and Rubin DM	2016	https://pubmed.ncbi.nlm.nih.gov/26569497/	USA	Public Heatth	Health Insurance	Observational studies	No	10
JAMA pediatrics	13946	9.795	Spending on Children's Personal Health Care in the United States, 1996-2013.	Bui AL and Dieleman JL and Hamavid H and Birger M and Chapin A and Duber HC and Horst C and Reynolds A and Squires E and Chung PJ and Murray CJ	2017	https://pubmed.ncbi.nlm.nih.gov/28027344/	USA	Public Heatth	Health Services	Observational studies	Yes	30
JAMA pediatrics	13946	9.795	Picture of the month. Allergic contact dermatitis to nickel-containing dental work.	Johnson EF and Lau EG and Smidt AC	2013	https://pubmed.ncbi.nlm.nih.gov/23733221/	USA	Soft tissue	Oral aphthae	Case report/ case series	Yes	1
Journal of pediatric gastroenterology and nutrition	2937	12.405	Acid Rather Than Nonacid Reflux Burden Is a Predictor of Tooth Erosion.	Ganesh M and Hertzberg A and Nurko S and Needleman H and Rosen R	2016	https://pubmed.ncbi.nlm.nih.gov/26230904/	USA	Hard tissue	Developmental Defects Enamel	Observational studies	Yes	3
Journal of pediatric gastroenterology and nutrition	2937	12.405	Contribution of Oral Hygiene and Cosmetics on Contamination of Gluten-free Diet: Do Celiac Customers Need to Worry About?	Verma AK and Lionetti E and Gatti S and Franceschini E and Catassi GN and Catassi C	2019	https://pubmed.ncbi.nlm.nih.gov/30119098	USA	Hard tissue	Caries prevention	Observational studies	No	0
Journal of pediatric gastroenterology and nutrition	2937	12.405	Could local anesthesia while breast-feeding be harmful to infants?	Giuliani M and Grossi GB and Pileri M and Lajolo C and Casparrini G	2001	https://pubmed.ncbi.nlm.nih.gov/11321382	USA	Hard tissue	Caries treatment	Interventional studies	No	3
Journal of pediatric gastroenterology and nutrition	2937	12.405	Guideline for the diagnosis and treatment of celiac disease in children: recommendations of the North American Society for Pediatric Gastroenterology, Hepatology and Nutrition.	Hill ID and Dirks MH and Liptak GS and Colletti RB and Fasano A and Guandalini S and Hoffenberg EJ and Horvath K and Murray JA and Pivor M and Seidman EG	2005	https://pubmed.ncbi.nlm.nih.gov/15625418	USA	Hard tissue	Developmental Defects Enamel	Review/meta-analysis	No	234
Journal of pediatric gastroenterology and nutrition	2937	12.405	Oral health status and salivary properties in relation to gluten-free diet in children with celiac disease.	Shteyer E and Berson T and Lachmanovitz O and Hidas A and Wilschanski M and Menachem M and Shachar E and Shapira J and Steinberg D and Moskovitz M	2013	https://pubmed.ncbi.nlm.nih.gov/23403442	USA	Hard tissue	Caries epidemiology	Observational studies	No	10
Journal of pediatric gastroenterology and nutrition	2937	12.405	Sugar in Infants, Children and Adolescents: A Position Paper of the European Society for Paediatric Gastroenterology, Hepatology and Nutrition Committee on Nutrition.	Fidler Mis N and Braegger C and Bronsky J and Campoy C and DomellÃ¶f M and Embleton ND and Hojsak I and Hulst J and Indrio F and Lapillonne A and Mihatsch W and Molgaard C and Vora R and Fewtrell M	2017	https://pubmed.ncbi.nlm.nih.gov/28922262	USA	Hard tissue	Caries prevention	Review/meta-analysis	Yes	51
Journal of pediatric gastroenterology and nutrition	2937	12.405	Celiac Disease Symptom Resolution: Effectiveness of the Gluten-free Diet.	Sansotta N and Amirikian K and Guandalini S and Jericho H	2018	https://pubmed.ncbi.nlm.nih.gov/28514243/	USA	Soft tissue	Oral aphthae	Observational studies	No	20
Journal of pediatric gastroenterology and nutrition	2937	12.405	Culturing Helicobacter pylori from clinical specimens: review of microbiologic methods.	Ndip RN and MacKay WG and Farthing MJ and Weaver LT	2003	https://pubmed.ncbi.nlm.nih.gov/12717085/	USA	Soft tissue	Other	Review/meta-analysis	No	15
Journal of pediatric gastroenterology and nutrition	2937	12.405	Extraintestinal Manifestations of Celiac Disease: Effectiveness of the Gluten-Free Diet.	Jericho H and Sansotta N and Guandalini S	2017	https://pubmed.ncbi.nlm.nih.gov/28644353/	USA	Soft tissue	Oral aphthae	Observational studies	No	24
Journal of pediatric gastroenterology and nutrition	2937	12.405	Extraintestinal manifestations of pediatric inflammatory bowel disease and their relation to disease type and severity.	Dotson JL and Hyams JS and Markowitz J and LeLeiko NS and Mack DR and Evans JS and Pfefferkorn MD and Griffiths AM and Otley AR and Bousvaros A and Kugathasan S and Rosh JR and Keljo D and Carvalho RS and Tomer G and Mamula P and Kay MH and Kerzner B and Oliva-Hemker M and Langton CR and Crandall W	2010	https://pubmed.ncbi.nlm.nih.gov/20453677/	USA	Soft tissue	Oral aphthae	Observational studies	No	21
Journal of pediatric gastroenterology and nutrition	2937	12.405	Extraintestinal Manifestations of Pediatric Inflammatory Bowel Disease: Prevalence, Presentation, and Anti-TNF Treatment.	Greuter T and Bertoldo F and Rechner R and Straumann A and Biedermann L and Zeitz J and Misselwitz B and Scharl M and Rogler G and Safroneeva E and Ali RAR and Braegger C and Heyland K and Mueller P and Nydegger A and Petit LM and Schibli S and Furlano RI and Spalinger J and SchÃ¤ppi M and Zamora S and Froehlich F and Herzog D and Schoepfer AM and Vavricka SR	2017	https://pubmed.ncbi.nlm.nih.gov/27801751/	USA	Soft tissue	Oral aphthae	Observational studies	No	14
Journal of pediatric gastroenterology and nutrition	2937	12.405	Rumination Syndrome and Dental Erosions in Children.	Monagas J and Ritwik P and Kolomensky A and Acosta J and Kay D and Clendaniel L and Hyman PE	2017	https://pubmed.ncbi.nlm.nih.gov/27579694/	USA	Oro-facial trauma	Dental trauma	Observational studies	Yes	1
Maternal & child nutrition	2789	3.382	Effects of early vitamin D deficiency rickets on bone and dental health, growth and immunity.	Zerofsky M and Ryder M and Bhatia S and Stephensen CB and King J and Fung EB	2016	https://pubmed.ncbi.nlm.nih.gov/25850574/	USA	Hard tissue	Developmental Defects Enamel	Observational studies	Yes	9
Maternal & child nutrition	2789	3.382	Feeding the 1 to 7-year-old child. A support paper for the South African paediatric food-based dietary guidelines.	Bowley NA and Pentz-Kluyts MA and Bourne LT and Marino LV	2007	https://pubmed.ncbi.nlm.nih.gov/17824856/	South Africa	Hard tissue	Caries prevention	Guidelines/consensus paper	Yes	2
Maternal & child nutrition	2789	3.382	Four-year follow-up of a randomized controlled trial of a social support intervention on infant feeding practices.	Scheiwe A and Hardy R and Watt RG	2010	https://pubmed.ncbi.nlm.nih.gov/21050387/	UK	Hard tissue	Caries prevention	Observational studies	Yes	20
Maternal & child nutrition	2789	3.382	Intake, sources, and determinants of free sugars intake in Australian children aged 12-14 months.	Devenish G and Ytterstad E and Begley A and Do L and Scott J	2019	https://pubmed.ncbi.nlm.nih.gov/30225982/	Australia	Hard tissue	Caries prevention	Observational studies	Yes	5
Maternal & child nutrition	2789	3.382	Nutrient supplementation may adversely affect maternal oral health--a randomised controlled trial in rural Malawi.	Harjunmaa U and JÃ¤rnstedt J and Dewey KG and Ashorn U and Maleta K and Vosti SA and Ashorn P	2016	https://pubmed.ncbi.nlm.nih.gov/26194850/	Finland	Hard tissue	Caries epidemiology	Observational studies	Yes	3
Maternal & child nutrition	2789	3.382	Nutrition, oral health and the young child.	Naidoo S and Myburgh N	2007	https://pubmed.ncbi.nlm.nih.gov/17824859/	South Africa	Hard tissue	Caries prevention	Review/meta-analysis	Yes	5
Paediatric and perinatal epidemiology	2917	3.398	Dental caries in 3-year-old children and smoking status of parents.	Hanioka T and Nakamura E and Ojima M and Tanaka K and Aoyama H	2008	https://pubmed.ncbi.nlm.nih.gov/19000292	UK	Hard tissue	Caries epidemiology	Observational studies	Yes	15
Paediatric and perinatal epidemiology	2917	3.398	Interventions with vitamins B6, B12 and C in pregnancy.	Dror DK and Allen LH	2012	https://pubmed.ncbi.nlm.nih.gov/22742602	UK	Hard tissue	Caries prevention	Review/meta-analysis	No	23
Paediatric and perinatal epidemiology	2917	3.398	Is low birthweight associated with dental caries in permanent dentition?	Saraiva MC and Chiga S and Bettiol H and Silva AA and Barbieri MA	2007	https://pubmed.ncbi.nlm.nih.gov/17239179	UK	Hard tissue	Caries epidemiology	Observational studies	Yes	3
Paediatric and perinatal epidemiology	2917	3.398	Maternal dental history, child's birth outcome and early cognitive development.	Daniels JL and Rowland AS and Longnecker MP and Crawford P and Golding J	2007	https://pubmed.ncbi.nlm.nih.gov/17697075/	USA	Hard tissue	Caries prevention	Observational studies	Yes	11
Paediatric and perinatal epidemiology	2917	3.398	The practice of antenatal care: comparing four study sites in different parts of the world participating in the WHO Antenatal Care Randomised Controlled Trial.	Piaggio G and Ba'aqeel H and BergsjÃ¸ P and Carroli G and Farnot U and Lumbiganon P and Pinol A and Villar J	1998	https://pubmed.ncbi.nlm.nih.gov/9805726	UK	Hard tissue	Caries prevention	Review/meta-analysis	No	4
Pediatr Nephrol	2676	9.325	Bilateral mandibular cysts associated with cyclosporine use: a case report	De Biase, A., Ottolenghi, L., Polimeni, A. et al.	2001	https://pubmed.ncbi.nlm.nih.gov/11793087/	Italy	Oro-facial development	Syndrome	Case report/ case series	Yes	5
Pediatr Nephrol	2676	9.325	Cardiac malformations associated with the congenital nephrotic syndrome	Grech, V., Chan, M., Vella, C. et al.	2000	https://pubmed.ncbi.nlm.nih.gov/11045398/	Malta	Oro-facial development	Syndrome	Observational studies	No	4
Pediatr Nephrol	2676	9.325	Four-year follow-up of oral health surveillance in renal transplant children	Farge, P., Ranchin, B. & Cochat, P.	2006	https://pubmed.ncbi.nlm.nih.gov/16703377/	France	Oro-facial development	Syndrome	Observational studies	Yes	2
Pediatr Nephrol	2676	9.325	Oral health in children with chronic renal failure	Al Nowaiser, A., Roberts, G.J., Trompeter, R.S. et al.	2003	https://pubmed.ncbi.nlm.nih.gov/12488989/	UK	Oro-facial development	Syndrome	Observational studies	No	30
Pediatr Nephrol	2676	9.325	Oral health in children with renal disease	Nunn, J., Sharp, J., Lambert, H. et al.	2000	https://pubmed.ncbi.nlm.nih.gov/10975315/	UK	Oro-facial development	Syndrome	Observational studies	Yes	14
Pediatr Nephrol	2676	9.325	Oro-dental health in children with chronic renal failure and after renal transplantation: a clinical review	Lucas, V.S., Roberts, G.J.	2005	https://pubmed.ncbi.nlm.nih.gov/15947987/	UK	Oro-facial development	Syndrome	Review/meta-analysis	Yes	18
Pediatr Nephrol	2676	9.325	Role of prostaglandins in the pathogenesis of X-linked hypophosphatemia	Baum, M., Syal, A., Quigley, R. et al.	2006	https://pubmed.ncbi.nlm.nih.gov/16721588/	USA	Oro-facial development	Syndrome	Observational studies	Yes	5
Pediatr Nephrol	2676	9.325	Bone impairment in primary hyperoxaluria: a review	Bacchetta, J., Boivin, G. & Cochat, P.	2016	https://pubmed.ncbi.nlm.nih.gov/25631241/	France	Hard tissue	Developmental Defects Enamel	Observational studies	No	6
Pediatr Nephrol	2676	9.325	Enamel hypoplasia of primary teeth in chronic renal failure	Koch, M., Bührer, R., Pioch, T. et al.	1999	https://pubmed.ncbi.nlm.nih.gov/10100294/	Germany	Hard tissue	Developmental Defects Enamel	Observational studies	Yes	9
Pediatr Nephrol	2676	9.325	High lead content of deciduous teeth in chronic renal failure	Schärer K, Veits G, Brockhaus A, Ewers U	1991	https://pubmed.ncbi.nlm.nih.gov/1768582/	Germany	Hard tissue	Caries epidemiology	Observational studies	Yes	4
Pediatr Nephrol	2676	9.325	How should prophylactic antibiotics be used during dental work or bacteraemia associated procedures?	French GL	1993	https://pubmed.ncbi.nlm.nih.gov/8398638/	UK	Hard tissue	Caries treatment	Guidelines/consensus paper	Yes	0
Pediatr Nephrol	2676	9.325	Lower dental caries prevalence associated to chronic kidney disease: a systematic review	Andrade, M.R.T.C., Antunes, L.A.A., Soares, R.M.d.A. et al.	2014	https://pubmed.ncbi.nlm.nih.gov/23595424/	Brazil	Hard tissue	Caries epidemiology	Review/meta-analysis	Yes	6
Pediatr Nephrol	2676	9.325	Mineralized tissues in hypophosphatemic rickets	Robinson, ME., AlQuorain, H., Murshed, M. et al.	2020	https://pubmed.ncbi.nlm.nih.gov/31392510/	Canada	Hard tissue	Developmental Defects Enamel	Observational studies	No	4
Pediatr Nephrol	2676	9.325	Oral and salivary flow characteristics of a group of Brazilian children and adolescents with chronic renal failure	Martins, C., Siqueira, W.L. & Guimarães Primo, L.S.S.	2008	https://pubmed.ncbi.nlm.nih.gov/18228044/	Brazil	Hard tissue	Caries epidemiology	Observational studies	Yes	12
Pediatr Nephrol	2676	9.325	Oral health in children with chronic kidney disease	Velan, E., Sheller, B.	2021	https://pubmed.ncbi.nlm.nih.gov/33528633/	USA	Hard tissue	Developmental Defects Enamel	Observational studies	Yes	0
Pediatr Nephrol	2676	9.325	Phenotypic variability in distal acidification defects associated with WDR72 mutations	Khandelwal, P., Mahesh V, Mathur, V.P. et al.	2021	https://pubmed.ncbi.nlm.nih.gov/33033857/	India	Hard tissue	Developmental Defects Enamel	Case report/ case series	No	1
Pediatr Nephrol	2676	9.325	Rare case of nephrocalcinosis in a 14-year-old girl: Questions	Bjanid O, Adamczyk P, Stojewska M, Roszkowska-Bjanid D, Paszyna-Grześkowiak M, Jędzura A, Oświęcimska J, Ziora K, Morawiec-Knysak A, Szczepańska M	2017	https://pubmed.ncbi.nlm.nih.gov/27384690/	Poland	Hard tissue	Developmental Defects Enamel	Case report/ case series	No	1
Pediatr Nephrol	2676	9.325	Sonic tooth brushing reduces gingival overgrowth in renal transplant recipients	Smith JM, Wong CS, Salamonik EB, Hacker BM, McDonald RA, Mancl LA, Williams BJ, Ibrahim A, Roberts FA	2006	https://pubmed.ncbi.nlm.nih.gov/16937132/	USA	Hard tissue	Caries prevention	Observational studies	Yes	2
Pediatr Nephrol	2676	9.325	Dental calculus formation in children and adolescents undergoing hemodialysis	Martins, C., Siqueira, W.L., Oliveira, E. et al.	2012	https://pubmed.ncbi.nlm.nih.gov/22814946/	Brazil	Soft tissue	Gingivitis	Observational studies	Yes	5
Pediatr Nephrol	2676	9.325	Hypokalemic paralysis in a girl with dental and renal calculi: Questions	Wu, TJ., Yan, MT., Chau, T. et al.	2013	https://pubmed.ncbi.nlm.nih.gov/22850714/	China	Soft tissue	Gingivitis	Case report/ case series	Yes	0
Pediatr Nephrol	2676	9.325	Nifedipine aggravates cyclosporine A-induced gingival hyperplasia	Bökenkamp A, Bohnhorst B, Beier C, Albers N, Offner G, Brodehl J	1994	https://pubmed.ncbi.nlm.nih.gov/8018496/	Germany	Soft tissue	Gingivitis	Observational studies	Yes	14
Pediatr Nephrol	2676	9.325	Periodic fever, aphthous stomatitis, pharyngitis, and adenitis (PFAPA) syndrome and IgA nephropathy	Sugimoto K, Fujita S, Miyazawa T, Okada M, Takemura T	2013	https://pubmed.ncbi.nlm.nih.gov/22940910/	Japan	Soft tissue	Oral aphthae	Case report/ case series	Yes	3
Pediatrics	5359	79.434	Accelerated tooth eruption in children with diabetes mellitus.	Lal S and Cheng B and Kaplan S and Softness B and Greenberg E and Goland RS and Lalla E and Lamster IB	2008	https://pubmed.ncbi.nlm.nih.gov/18450858	USA	Oro-facial development	Syndrome	Observational studies	Yes	13
Pediatrics	5359	79.434	Birth characteristics and malocclusion.	Janerich DT and Carlos JP	1968	https://pubmed.ncbi.nlm.nih.gov/5663733	USA	Oro-facial development	Not-related to syndromes	Observational studies	Yes	1
Pediatrics	5359	79.434	Comparison of skeletal maturation with dental status in Japanese children.	SUTOW WW and TERASAKI T and OHWADA K	1954	https://pubmed.ncbi.nlm.nih.gov/13204100/	USA	Oro-facial development	Not-related to syndromes	Observational studies	Yes	2
Pediatrics	5359	79.434	Congenital adrenal hyperplasia: a case report with premature teeth exfoliation and bone resorption.	Angelopoulou MV and Kontogiorgos E and Emmanouil D	2015	https://pubmed.ncbi.nlm.nih.gov/26009625	USA	Oro-facial development	Syndrome	Case report/ case series	Yes	1
Pediatrics	5359	79.434	Congenital hypoparathyroidism simulating epilepsy, with other symptoms and dental signs of intra-uterine hypocalcemia.	Moshkowitz A and Abrahamov A and Pisanti S	1969	https://pubmed.ncbi.nlm.nih.gov/5817803	USA	Oro-facial development	Syndrome	Case report/ case series	Yes	2
Pediatrics	5359	79.434	Craniosynostosis associated with limb reduction malformations and cleft lip/palate: a distinct syndrome.	Ladda RL and Stoltzfus E and Gordon SL and Graham WP	1978	https://pubmed.ncbi.nlm.nih.gov/263842	USA	Oro-facial development	Not-related to syndromes	Case report/ case series	No	3
Pediatrics	5359	79.434	Dental and maxillofacial abnormalities in long-term survivors of childhood cancer: effects of treatment with chemotherapy and radiation to the head and neck.	Jaffe N and Toth BB and Hoar RE and Ried HL and Sullivan MP and McNeese MD	1984	https://pubmed.ncbi.nlm.nih.gov/6728583	USA	Oro-facial development	Not-related to syndromes	Observational studies	No	21
Pediatrics	5359	79.434	Dental complications of rickets in early childhood: case report on 2 young girls.	Davit-Béal T and Gabay J and Antoniolli P and Masle-Farquhar J and Wolikow M	2014	https://pubmed.ncbi.nlm.nih.gov/24616355	USA	Oro-facial development	Syndrome	Case report/ case series	Yes	7
Pediatrics	5359	79.434	Dental implications of thumb-sucking.	Curzon ME	1974	https://pubmed.ncbi.nlm.nih.gov/4847853	USA	Oro-facial development	Not-related to syndromes	Observational studies	Yes	2
Pediatrics	5359	79.434	Exclusive Breastfeeding and Risk of Dental Malocclusion.	Peres KG and Cascaes AM and Peres MA and Demarco FF and Santos IS and Matijasevich A and Barros AJ	2015	https://pubmed.ncbi.nlm.nih.gov/26077480	USA	Oro-facial development	Not-related to syndromes	Observational studies	Yes	6
Pediatrics	5359	79.434	Growth hormone and craniofacial changes: preliminary data from studies in Turner's syndrome.	Simmons KE	1999	https://pubmed.ncbi.nlm.nih.gov/10506256	USA	Oro-facial development	Syndrome	Observational studies	No	5
Pediatrics	5359	79.434	Management of alarming hemangiomas in infancy: a review of 25 cases.	Enjolras O and Riche MC and Merland JJ and Escande JP	1990	https://pubmed.ncbi.nlm.nih.gov/2097998/	USA	Oro-facial development	Syndrome	Case report/ case series	No	36
Pediatrics	5359	79.434	Multiple microaerophilic streptococcal lung abscesses after orthodontic treatment.	Stern RC and Berkowitz RJ and Shurin SB and Sorensen RU and Haaga JR	1982	https://pubmed.ncbi.nlm.nih.gov/7133823/	USA	Oro-facial development	Not-related to syndromes	Case report/ case series	Yes	3
Pediatrics	5359	79.434	Orthodontic problems in pediatric practice.	GRABER TM	1952	https://pubmed.ncbi.nlm.nih.gov/14929629	USA	Oro-facial development	Not-related to syndromes	Observational studies	Yes	0
Pediatrics	5359	79.434	Referral Strategies to a Tobacco Quitline and Racial and/or Ethnic Differences in Participation.	Russo ET and Reid M and Taher R and Sharifi M and Shah SN	2018	https://pubmed.ncbi.nlm.nih.gov/29292304	USA	Oro-facial development	Syndrome	Review/meta-analysis	No	2
Pediatrics	5359	79.434	Relief of chronic upper airway obstruction using a dental prosthesis: a nonsurgical approach.	Eavey RD and Casagrande A and Blasberg B and Stool SE	1977	https://pubmed.ncbi.nlm.nih.gov/319417	USA	Oro-facial development	Not-related to syndromes	Interventional studies	Yes	2
Pediatrics	5359	79.434	Teething and tooth eruption in infants: A cohort study.	Wake M and Hesketh K and Lucas J	2000	https://pubmed.ncbi.nlm.nih.gov/11099591	USA	Oro-facial development	Not-related to syndromes	Observational studies	Yes	16
Pediatrics	5359	79.434	Amounts of fluoride in self-administered dental products: safety considerations for children.	Heifetz SB and Horowitz HS	1986	https://pubmed.ncbi.nlm.nih.gov/3714382	USA	Hard tissue	Caries prevention	Interventional studies	Yes	4
Pediatrics	5359	79.434	Association between infant breastfeeding and early childhood caries in the United States.	Iida H and Auinger P and Billings RJ and Weitzman M	2007	https://pubmed.ncbi.nlm.nih.gov/17908749	USA	Hard tissue	Caries epidemiology	Observational studies	Yes	48
Pediatrics	5359	79.434	Behavior management of pediatric dental patients. American Academy of Pediatrics Committee on Child Abuse and Neglect.		1992	https://pubmed.ncbi.nlm.nih.gov/1408530/	USA	Hard tissue	Caries prevention	Guidelines/consensus paper	Yes	0
Pediatrics	5359	79.434	Bisphenol A and related compounds in dental materials.	Fleisch AF and Sheffield PE and Chinn C and Edelstein BL and Landrigan PJ	2010	https://pubmed.ncbi.nlm.nih.gov/20819896/	USA	Hard tissue	Caries treatment	Review/meta-analysis	Yes	46
Pediatrics	5359	79.434	Brain abscess following dental extraction in a child with cyanotic congenital heart disease.	Lampe RM and Cheldelin LV and Brown J 3rd	1978	https://pubmed.ncbi.nlm.nih.gov/662493	USA	Hard tissue	Caries treatment	Case report/ case series	Yes	3
Pediatrics	5359	79.434	Child-rearing practices and nursing caries.	Serwint JR and Mungo R and Negrete VF and Duggan AK and Korsch BM	1993	https://pubmed.ncbi.nlm.nih.gov/8337022	USA	Hard tissue	Caries epidemiology	Interventional studies	Yes	8
Pediatrics	5359	79.434	DENTAL caries and a consideration of the role of diet in prevention.		1959	https://pubmed.ncbi.nlm.nih.gov/13633357/	USA	Hard tissue	Caries prevention	Guidelines/consensus paper	Yes	0
Pediatrics	5359	79.434	Dental caries and beverage consumption in young children.	Marshall TA and Levy SM and Broffitt B and Warren JJ and Eichenberger-Gilmore JM and Burns TL and Stumbo PJ	2003	https://pubmed.ncbi.nlm.nih.gov/12949310	USA	Hard tissue	Caries epidemiology	Interventional studies	Yes	84
Pediatrics	5359	79.434	Dental caries and growth in school-age children.	Alkarimi HA and Watt RG and Pikhart H and Sheiham A and Tsakos G	2014	https://pubmed.ncbi.nlm.nih.gov/24534405	USA	Hard tissue	Caries epidemiology	Observational studies	Yes	21
Pediatrics	5359	79.434	Dental caries of refugee children compared with US children.	Cote S and Geltman P and Nunn M and Lituri K and Henshaw M and Garcia RI	2004	https://pubmed.ncbi.nlm.nih.gov/15574605/	USA	Hard tissue	Caries epidemiology	Interventional studies	Yes	32
Pediatrics	5359	79.434	Dental caries potential of liquid medications.	Feigal RJ and Jensen ME and Mensing CA	1981	https://pubmed.ncbi.nlm.nih.gov/7279470	USA	Hard tissue	Caries prevention	Case report/ case series	Yes	19
Pediatrics	5359	79.434	Dental composite restorations and psychosocial function in children.	Maserejian NN and Trachtenberg FL and Hauser R and McKinlay S and Shrader P and Tavares M and Bellinger DC	2012	https://pubmed.ncbi.nlm.nih.gov/22802599/	USA	Hard tissue	Caries treatment	Interventional studies	Yes	18
Pediatrics	5359	79.434	Dietary fluoride supplementation for the prevention of caries.	Newbrun E	1978	https://pubmed.ncbi.nlm.nih.gov/724318	USA	Hard tissue	Caries prevention	Case report/ case series	Yes	1
Pediatrics	5359	79.434	Digital Technology Distraction for Acute Pain in Children: A Meta-analysis.	Gates M and Hartling L and Shulhan-Kilroy J and MacGregor T and Guitard S and Wingert A and Featherstone R and Vandermeer B and Poonai N and Kircher J and Perry S and Graham TAD and Scott SD and Ali S	2020	https://pubmed.ncbi.nlm.nih.gov/31969473/	USA	Hard tissue	Caries treatment	Review/meta-analysis	No	4
Pediatrics	5359	79.434	Early Childhood Caries in Indigenous Communities.	Holve S and Braun P and Irvine JD and Nadeau K and Schroth RJ	2021	https://pubmed.ncbi.nlm.nih.gov/34001640/	USA	Hard tissue	Caries epidemiology	Guidelines/consensus paper	Yes	0
Pediatrics	5359	79.434	Ethics Rounds: Death After Pediatric Dental Anesthesia: An Avoidable Tragedy?	Lee H and Milgrom P and Huebner CE and Weinstein P and Burke W and Blacksher E and Lantos JD	2017	https://pubmed.ncbi.nlm.nih.gov/29114060/	USA	Hard tissue	Caries treatment	Case report/ case series	Yes	4
Pediatrics	5359	79.434	Fluoride ingestion in children: a review of 87 cases.	Augenstein WL and Spoerke DG and Kulig KW and Hall AH and Hall PK and Riggs BS and el Saadi M and Rumack BH	1991	https://pubmed.ncbi.nlm.nih.gov/1945630	USA	Hard tissue	Caries prevention	Review/meta-analysis	Yes	6
Pediatrics	5359	79.434	Fluoride supplement prescribing and dental referral patterns among academic pediatricians.	Roberts MW and Keels MA and Sharp MC and Lewis JL Jr	1998	https://pubmed.ncbi.nlm.nih.gov/9417170/	USA	Hard tissue	Caries prevention	Interventional studies	Yes	3
Pediatrics	5359	79.434	Fluoride Use in Caries Prevention in the Primary Care Setting.	Clark MB and Keels MA and Slayton RL	2020	https://pubmed.ncbi.nlm.nih.gov/33257404	USA	Hard tissue	Caries prevention	Review/meta-analysis	Yes	2
Pediatrics	5359	79.434	Fluoride use in caries prevention in the primary care setting.	Clark MB and Slayton RL	2014	https://pubmed.ncbi.nlm.nih.gov/25157014/	USA	Hard tissue	Caries prevention	Review/meta-analysis	Yes	23
Pediatrics	5359	79.434	Fluoride varnish use in primary care: what do providers think?	Lewis C and Lynch H and Richardson L	2005	https://pubmed.ncbi.nlm.nih.gov/15629967/	USA	Hard tissue	Caries prevention	Observational studies	Yes	21
Pediatrics	5359	79.434	Genetic and Early-Life Environmental Influences on Dental Caries Risk: A Twin Study.	Silva MJ and Kilpatrick NM and Craig JM and Manton DJ and Leong P and Burgner DP and Scurrah KJ	2019	https://pubmed.ncbi.nlm.nih.gov/31028158/	Australia	Hard tissue	Caries epidemiology	Observational studies	Yes	7
Pediatrics	5359	79.434	HYPOPLASTIC ENAMEL ASSOCIATED WITH THE NEPHROTIC SYNDROME.	OLIVER WJ and OWINGS CL and BROWN WE and SHAPIRO BA	1963	https://pubmed.ncbi.nlm.nih.gov/14063518/	USA	Hard tissue	Developmental Defects Enamel	Review/meta-analysis	Yes	1
Pediatrics	5359	79.434	Impact of caregiver literacy on children's oral health outcomes.	Miller E and Lee JY and DeWalt DA and Vann WF Jr	2010	https://pubmed.ncbi.nlm.nih.gov/20547644/	USA	Hard tissue	Caries prevention	Interventional studies	Yes	56
Pediatrics	5359	79.434	Impact of Prolonged Breastfeeding on Dental Caries: A Population-Based Birth Cohort Study.	Peres KG and Nascimento GG and Peres MA and Mittinty MN and Demarco FF and Santos IS and Matijasevich A and Barros AJD	2017	https://pubmed.ncbi.nlm.nih.gov/28759394/	USA	Hard tissue	Caries epidemiology	Observational studies	Yes	16
Pediatrics	5359	79.434	Incidence of postextraction bacteremia under penicillin cover in children with cardiac disease.	Hess J and Holloway Y and Dankert J	1983	https://pubmed.ncbi.nlm.nih.gov/6550789	USA	Hard tissue	Caries treatment	Interventional studies	Yes	5
Pediatrics	5359	79.434	Influences on children's oral health: a conceptual model.	Fisher-Owens SA and Gansky SA and Platt LJ and Weintraub JA and Soobader MJ and Bramlett MD and Newacheck PW	2007	https://pubmed.ncbi.nlm.nih.gov/17766495/	USA	Hard tissue	Caries prevention	Observational studies	Yes	187
Pediatrics	5359	79.434	Maintaining and improving the oral health of young children.	Segura A, Boulter S, Clark M, Gereige R, Krol DM, Mouradian W, Quinonez R, Ramos-Gomez F, Slayton R, Keels MA	2014	https://pubmed.ncbi.nlm.nih.gov/25422016/	USA	Hard tissue	Caries prevention	Guidelines/consensus paper	Yes	32
Pediatrics	5359	79.434	New Zealand's school dental nurses.	FULTON JT	1951	https://pubmed.ncbi.nlm.nih.gov/14875462/	USA	Hard tissue	Caries prevention	Review/meta-analysis	Yes	0
Pediatrics	5359	79.434	Oral health care for children with developmental disabilities.	Norwood KW Jr and Slayton RL	2013	https://pubmed.ncbi.nlm.nih.gov/23439896/	USA	Hard tissue	Caries prevention	Review/meta-analysis	Yes	16
Pediatrics	5359	79.434	Oral Health Prevention and Toddler Well-Child Care: Routine Integration in a Safety Net System.	Dooley D and Moultrie NM and Heckman B and Gansky SA and Potter MB and Walsh MM	2016	https://pubmed.ncbi.nlm.nih.gov/26647374/	USA	Hard tissue	Caries prevention	Interventional studies	Yes	7
Pediatrics	5359	79.434	Oral health risk assessment timing and establishment of the dental home.	Hale KJ	2003	https://pubmed.ncbi.nlm.nih.gov/12728101/	USA	Hard tissue	Caries prevention	Guidelines/consensus paper	Yes	88
Pediatrics	5359	79.434	Pharmacokinetics of fluoride in toddlers after application of 5% sodium fluoride dental varnish.	Milgrom P and Taves DM and Kim AS and Watson GE and Horst JA	2014	https://pubmed.ncbi.nlm.nih.gov/25136045/	USA	Hard tissue	Caries prevention	Case report/ case series	Yes	5
Pediatrics	5359	79.434	Practice-tailored facilitation to improve pediatric preventive care delivery: a randomized trial.	Meropol SB and Schiltz NK and Sattar A and Stange KC and Nevar AH and Davey C and Ferretti GA and Howell DE and Strosaker R and Vavrek P and Bader S and Ruhe MC and Cuttler L	2014	https://pubmed.ncbi.nlm.nih.gov/24799539/	USA	Hard tissue	Caries prevention	Interventional studies	No	11
Pediatrics	5359	79.434	Prenatal vitamin D and dental caries in infants.	Schroth RJ and Lavelle C and Tate R and Bruce S and Billings RJ and Moffatt ME	2014	https://pubmed.ncbi.nlm.nih.gov/24753535/	USA	Hard tissue	Caries prevention	Observational studies	Yes	32
Pediatrics	5359	79.434	Preventing dental caries in children <5 years: systematic review updating USPSTF recommendation.	Chou R and Cantor A and Zakher B and Mitchell JP and Pappas M	2013	https://pubmed.ncbi.nlm.nih.gov/23858419/	USA	Hard tissue	Caries prevention	Review/meta-analysis	Yes	19
Pediatrics	5359	79.434	Prevention of dental caries in children from birth through age 5 years: US Preventive Services Task Force recommendation statement.	Moyer VA	2014	https://pubmed.ncbi.nlm.nih.gov/24799546/	USA	Hard tissue	Caries prevention	Guidelines/consensus paper	Yes	35
Pediatrics	5359	79.434	Preventive dental care: the role of the pediatrician.	Herrmann HJ and Roberts MW	1987	https://pubmed.ncbi.nlm.nih.gov/3601505	USA	Hard tissue	Caries prevention	Observational studies	Yes	1
Pediatrics	5359	79.434	Preventive oral health intervention for pediatricians.	Keels MA, Hale KJ, Thomas HF, Davis MJ, Czerepak CS, Weiss PA	2008	https://pubmed.ncbi.nlm.nih.gov/19015205/	USA	Hard tissue	Caries prevention	Guidelines/consensus paper	Yes	50
Pediatrics	5359	79.434	Promoting Oral Health in Childhood: A Quality Improvement Project.	Okah A and Williams K and Talib N and Mann K	2018	https://pubmed.ncbi.nlm.nih.gov/29802117/	USA	Hard tissue	Caries prevention	Interventional studies	Yes	3
Pediatrics	5359	79.434	Soft drinks in schools.	American Academy of Pediatrics Committee on School Health	2004	https://pubmed.ncbi.nlm.nih.gov/14702469/	USA	Hard tissue	Caries prevention	Guidelines/consensus paper	No	29
Pediatrics	5359	79.434	Statewide quality improvement outreach improves preventive services for young children.	Shaw JS and Wasserman RC and Barry S and Delaney T and Duncan P and Davis W and Berry P	2006	https://pubmed.ncbi.nlm.nih.gov/16940162/	USA	Hard tissue	Caries prevention	Interventional studies	No	6
Pediatrics	5359	79.434	Successful and unsuccessful experiences in combating the antifluoridationists.	Margolis FJ and Cohen SN	1985	https://pubmed.ncbi.nlm.nih.gov/4011342	USA	Hard tissue	Caries prevention	Review/meta-analysis	Yes	1
Pediatrics	5359	79.434	Teeth.	Billings RJ and Berkowitz RJ and Watson G	2004	https://pubmed.ncbi.nlm.nih.gov/15060208/	USA	Hard tissue	Caries treatment	Review/meta-analysis	Yes	20
Pediatrics	5359	79.434	The effect of age, sex, race, and economic status on dental caries experience of the permanent dentition. Committee to Review the Ten-State Nutrition Survey of 1968-1970.	Rowe NH and Garn SM and Clark DC and Guire KE	1976	https://pubmed.ncbi.nlm.nih.gov/1264537	USA	Hard tissue	Caries epidemiology	Observational studies	Yes	2
Pediatrics	5359	79.434	The relationship between vitamin D and the craniofacial and dental anomalies of the supravalvular aortic stenosis syndrome.	Friedman WF and Mills LF	1969	https://pubmed.ncbi.nlm.nih.gov/4974318	USA	Hard tissue	Developmental Defects Enamel	Review/meta-analysis	Yes	15
Pediatrics	5359	79.434	The significance of developmental dental enamel defects in neurological diagnosis.	Cohen HJ and Diner H	1970	https://pubmed.ncbi.nlm.nih.gov/5529693	USA	Hard tissue	Developmental Defects Enamel	Review/meta-analysis	Yes	5
Pediatrics	5359	79.434	Transient bacteremia during dental manipulation in children.	Berry FA Jr and Yarbrough S and Yarbrough N and Russell CM and Carpenter MA and Hendley JO	1973	https://pubmed.ncbi.nlm.nih.gov/4541042	USA	Hard tissue	Caries treatment	Interventional studies	Yes	4
Pediatrics	5359	79.434	Vitamin D and craniofacial and dental anomalies of supravalvular stenosis.	Rowe RD and Cooke RE	1969	https://pubmed.ncbi.nlm.nih.gov/5812643	USA	Hard tissue	Developmental Defects Enamel	Observational studies	Yes	1
Pediatrics	5359	79.434	Access to health care for children with special health care needs.	Newacheck PW and McManus M and Fox HB and Hung YY and Halfon N	2000	https://pubmed.ncbi.nlm.nih.gov/10742317/	USA	Public Heatth	Health Insurance	Observational studies	No	74
Pediatrics	5359	79.434	Accuracy of pediatric primary care providers' screening and referral for early childhood caries.	Pierce KM and Rozier RG and Vann WF Jr	2002	https://pubmed.ncbi.nlm.nih.gov/11986488/	USA	Public Heatth	Pediatrician's role	Observational studies	Yes	34
Pediatrics	5359	79.434	Association between parents' and children's use of oral health services.	Isong IA and Zuckerman KE and Rao SR and Kuhlthau KA and Winickoff JP and Perrin JM	2010	https://pubmed.ncbi.nlm.nih.gov/20123775/	USA	Public Heatth	Health Services	Observational studies	Yes	19
Pediatrics	5359	79.434	Barriers to the adoption and implementation of preventive dental services in primary medical care.	Close K and Rozier RG and Zeldin LP and Gilbert AR	2010	https://pubmed.ncbi.nlm.nih.gov/20123767/	USA	Public Heatth	Health Services	Observational studies	Yes	21
Pediatrics	5359	79.434	Changes in access, utilization, and quality of care after enrollment into a state child health insurance plan.	Kempe A and Beaty BL and Crane LA and Stokstad J and Barrow J and Belman S and Steiner JF	2005	https://pubmed.ncbi.nlm.nih.gov/15687446/	USA	Public Heatth	Health Insurance	Observational studies	No	21
Pediatrics	5359	79.434	Children with special health care needs enrolled in the State Children's Health Insurance Program (SCHIP): patient characteristics and health care needs.	Szilagyi PG and Shenkman E and Brach C and LaClair BJ and Swigonski N and Dick A and Shone LP and Schaffer VA and Col JF and Eckert G and Klein JD and Lewit EM	2003	https://pubmed.ncbi.nlm.nih.gov/14654673/	USA	Public Heatth	Health Insurance	Observational studies	No	19
Pediatrics	5359	79.434	Dental screening and referral of young children by pediatric primary care providers.	dela Cruz GG and Rozier RG and Slade G	2004	https://pubmed.ncbi.nlm.nih.gov/15520094/	USA	Public Heatth	Pediatrician's role	Observational studies	Yes	59
Pediatrics	5359	79.434	Disparities in child access to emergency care for acute oral injury.	Bisgaier J and Cutts DB and Edelstein BL and Rhodes KV	2011	https://pubmed.ncbi.nlm.nih.gov/21606154/	USA	Public Heatth	Health Services	Observational studies	Yes	4
Pediatrics	5359	79.434	Disparities in dental insurance coverage and dental care among US children: the National Survey of Children's Health.	Liu J and Probst JC and Martin AB and Wang JY and Salinas CF	2007	https://pubmed.ncbi.nlm.nih.gov/17272579/	USA	Public Heatth	Health Services	Observational studies	Yes	28
Pediatrics	5359	79.434	Do children receiving Supplemental Security Income who are enrolled in Medicaid fare better under a fee-for-service or comprehensive capitation model?	Mitchell JM and Gaskin DJ	2004	https://pubmed.ncbi.nlm.nih.gov/15231928/	USA	Public Heatth	Health Insurance	Observational studies	No	13
Pediatrics	5359	79.434	Early preventive dental visits: effects on subsequent utilization and costs.	Savage MF and Lee JY and Kotch JB and Vann WF Jr	2004	https://pubmed.ncbi.nlm.nih.gov/15466066/	USA	Public Heatth	Health Services	Observational studies	Yes	68
Pediatrics	5359	79.434	Educating pediatricians on children's oral health: past, present, and future.	Krol DM	2004	https://pubmed.ncbi.nlm.nih.gov/15121992/	USA	Public Heatth	Pediatrician's role	Observational studies	Yes	17
Pediatrics	5359	79.434	Effect of Child Health Insurance Plan enrollment on the utilization of health care services by children using a public safety net system.	Eisert S and Gabow P	2002	https://pubmed.ncbi.nlm.nih.gov/12415034/	USA	Public Heatth	Health Insurance	Observational studies	No	11
Pediatrics	5359	79.434	Effective educational instruction in preventive oral health: hands-on training versus web-based training.	Talib N and Onikul R and Filardi D and Simon S and Sharma V	2010	https://pubmed.ncbi.nlm.nih.gov/20123769/	USA	Public Heatth	Health Services	Interventional studies	Yes	2
Pediatrics	5359	79.434	Effectiveness of preventive dental treatments by physicians for young Medicaid enrollees.	Pahel BT and Rozier RG and Stearns SC and QuiÃ±onez RB	2011	https://pubmed.ncbi.nlm.nih.gov/21357343/	USA	Public Heatth	Pediatrician's role	Observational studies	Yes	41
Pediatrics	5359	79.434	Effectiveness of preventive dental visits in reducing nonpreventive dental visits and expenditures.	Sen B and Blackburn J and Morrisey MA and Kilgore ML and Becker DJ and Caldwell C and Menachemi N	2013	https://pubmed.ncbi.nlm.nih.gov/23713098/	USA	Public Heatth	Health Services	Observational studies	Yes	16
Pediatrics	5359	79.434	Effects of Physician-Based Preventive Oral Health Services on Dental Caries.	Kranz AM and Preisser JS and Rozier RG	2015	https://pubmed.ncbi.nlm.nih.gov/26122805/	USA	Public Heatth	Pediatrician's role	Observational studies	Yes	14
Pediatrics	5359	79.434	Effects of the State Children's Health Insurance Program Expansions on children with chronic health conditions.	Davidoff A and Kenney G and Dubay L	2005	https://pubmed.ncbi.nlm.nih.gov/15958662/	USA	Public Heatth	Health Insurance	Observational studies	No	23
Pediatrics	5359	79.434	Enrolling vulnerable, uninsured but eligible children in public health insurance: association with health status and primary care access.	Stevens GD and Seid M and Halfon N	2006	https://pubmed.ncbi.nlm.nih.gov/16585286/	USA	Public Heatth	Health Insurance	Observational studies	No	22
Pediatrics	5359	79.434	Estimated impact of competing policy recommendations for age of first dental visit.	Jones K and Tomar SL	2005	https://pubmed.ncbi.nlm.nih.gov/15805363/	USA	Public Heatth	Health Insurance	Observational studies	Yes	8
Pediatrics	5359	79.434	Factors associated with dental care utilization in early childhood.	Darmawikarta D and Chen Y and Carsley S and Birken CS and Parkin PC and Schroth RJ and Maguire JL	2014	https://pubmed.ncbi.nlm.nih.gov/24799544/	USA	Public Heatth	Health Services	Observational studies	Yes	14
Pediatrics	5359	79.434	Factors that influence receipt of recommended preventive pediatric health and dental care.	Yu SM and Bellamy HA and Kogan MD and Dunbar JL and Schwalberg RH and Schuster MA	2002	https://pubmed.ncbi.nlm.nih.gov/12456940/	USA	Public Heatth	Health Services	Observational studies	Yes	60
Pediatrics	5359	79.434	Family income and the impact of a children's health insurance program on reported need for health services and unmet health need.	Feinberg E and Swartz K and Zaslavsky A and Gardner J and Walker DK	2002	https://pubmed.ncbi.nlm.nih.gov/11826239/	USA	Public Heatth	Health Insurance	Observational studies	No	12
Pediatrics	5359	79.434	Improved access and quality of care after enrollment in the New York State Children's Health Insurance Program (SCHIP).	Szilagyi PG and Dick AW and Klein JD and Shone LP and Zwanziger J and McInerny T	2004	https://pubmed.ncbi.nlm.nih.gov/15121980/	USA	Public Heatth	Health Insurance	Observational studies	No	28
Pediatrics	5359	79.434	Influence of caregivers and children's entry into the dental care system.	Divaris K and Lee JY and Baker AD and Gizlice Z and Rozier RG and DeWalt DA and Vann WF Jr	2014	https://pubmed.ncbi.nlm.nih.gov/24753522/	USA	Public Heatth	Health Services	Observational studies	Yes	9
Pediatrics	5359	79.434	Linking mother and child access to dental care.	Grembowski D and Spiekerman C and Milgrom P	2008	https://pubmed.ncbi.nlm.nih.gov/18829778/	USA	Public Heatth	Health Services	Observational studies	Yes	20
Pediatrics	5359	79.434	Office-based preventive dental program and statewide trends in dental caries.	Achembong LN and Kranz AM and Rozier RG	2014	https://pubmed.ncbi.nlm.nih.gov/24685954/	USA	Public Heatth	Health Services	Observational studies	Yes	13
Pediatrics	5359	79.434	Oral health care in CSHCN: state Medicaid policy considerations.	Kenney MK	2009	https://pubmed.ncbi.nlm.nih.gov/19948603/	USA	Public Heatth	Health Insurance	Observational studies	Yes	4
Pediatrics	5359	79.434	Perceptions of oral health training and attitudes toward performing oral health screenings among graduating pediatric residents.	Caspary G and Krol DM and Boulter S and Keels MA and Romano-Clarke G	2008	https://pubmed.ncbi.nlm.nih.gov/18676532/	USA	Public Heatth	Health Services	Observational studies	Yes	10
Pediatrics	5359	79.434	Preventive dental care for children in the United States: a national perspective.	Lewis CW and Johnston BD and Linsenmeyar KA and Williams A and Mouradian W	2007	https://pubmed.ncbi.nlm.nih.gov/17332174/	USA	Public Heatth	Health Services	Observational studies	Yes	20
Pediatrics	5359	79.434	Preventive dental care for young, Medicaid-insured children in Washington state.	Lewis C and Teeple E and Robertson A and Williams A	2009	https://pubmed.ncbi.nlm.nih.gov/19564258/	USA	Public Heatth	Health Services	Observational studies	Yes	6
Pediatrics	5359	79.434	Primary health care providers' advice for a dental checkup and dental use in children.	Beil HA and Rozier RG	2010	https://pubmed.ncbi.nlm.nih.gov/20660547/	USA	Public Heatth	Health Services	Interventional studies	Yes	18
Pediatrics	5359	79.434	Protecting low-income children's access to care: are physician visits associated with reduced patient dropout from Medicaid and the Children's Health Insurance Program?	Sommers BD	2006	https://pubmed.ncbi.nlm.nih.gov/16818535/	USA	Public Heatth	Pediatrician's role	Observational studies	No	4
Pediatrics	5359	79.434	Provision of Preventive Dental Services in Children Enrolled in Medicaid by Nondental Providers.	Arthur T and Rozier RG	2016	https://pubmed.ncbi.nlm.nih.gov/26801913/	USA	Public Heatth	Health Insurance	Observational studies	Yes	10
Pediatrics	5359	79.434	Racial and ethnic disparities in medical and dental health, access to care, and use of services in US children.	Flores G and Tomany-Korman SC	2008	https://pubmed.ncbi.nlm.nih.gov/18195000/	USA	Public Heatth	Health Insurance	Observational studies	Yes	140
Pediatrics	5359	79.434	Racial disparity trends in children's dental visits: US National Health Interview Survey, 1964-2010.	Isong IA and Soobader MJ and Fisher-Owens SA and Weintraub JA and Gansky SA and Platt LJ and Newacheck PW	2012	https://pubmed.ncbi.nlm.nih.gov/22753556/	USA	Public Heatth	Health Services	Observational studies	Yes	8
Pediatrics	5359	79.434	State of dental care among Medicaid-enrolled children in the United States.	Hakim RB and Babish JD and Davis AC	2012	https://pubmed.ncbi.nlm.nih.gov/22665418/	USA	Public Heatth	Health Insurance	Observational studies	Yes	18
Pediatrics	5359	79.434	The evolution of the State Children's Health Insurance Program (SCHIP) in New York: changing program features and enrollee characteristics.	Dick AW and Klein JD and Shone LP and Zwanziger J and Yu H and Szilagyi PG	2003	https://pubmed.ncbi.nlm.nih.gov/14654676/	USA	Public Heatth	Health Insurance	Observational studies	No	4
Pediatrics	5359	79.434	The impact of a Children's health insurance program by age.	Keane CR and Lave JR and Ricci EM and LaVallee CP	1999	https://pubmed.ncbi.nlm.nih.gov/10545546/	USA	Public Heatth	Health Insurance	Observational studies	No	9
Pediatrics	5359	79.434	The impact of a home visiting program on children's utilization of dental services.	Brickhouse TH and Haldiman RR and Evani B	2013	https://pubmed.ncbi.nlm.nih.gov/24187117/	USA	Public Heatth	Health Services	Observational studies	Yes	6
Pediatrics	5359	79.434	The impact of public insurance expansions on children's access and use of care.	Duderstadt KG and Hughes DC and Soobader MJ and Newacheck PW	2006	https://pubmed.ncbi.nlm.nih.gov/17015561/	USA	Public Heatth	Health Insurance	Observational studies	No	17
Pediatrics	5359	79.434	The language spoken at home and disparities in medical and dental health, access to care, and use of services in US children.	Flores G and Tomany-Korman SC	2008	https://pubmed.ncbi.nlm.nih.gov/18519474/	USA	Public Heatth	Health Services	Observational studies	Yes	62
Pediatrics	5359	79.434	The pediatrician in community dental health.	Leske GS and Leske MC	1974	https://pubmed.ncbi.nlm.nih.gov/4152630/	USA	Public Heatth	Pediatrician's role	Review/meta-analysis	Yes	2
Pediatrics	5359	79.434	The role of the pediatrician in dental caries detection and prevention.	Ripa LW	1974	https://pubmed.ncbi.nlm.nih.gov/4847851/	USA	Public Heatth	Pediatrician's role	Review/meta-analysis	Yes	2
Pediatrics	5359	79.434	The role of the pediatrician in the oral health of children: A national survey.	Lewis CW and Grossman DC and Domoto PK and Deyo RA	2000	https://pubmed.ncbi.nlm.nih.gov/11099627/	USA	Public Heatth	Pediatrician's role	Interventional studies	Yes	58
Pediatrics	5359	79.434	Unmet dental care needs among children with special health care needs: implications for the medical home.	Lewis C and Robertson AS and Phelps S	2005	https://pubmed.ncbi.nlm.nih.gov/16140688/	USA	Public Heatth	Health Services	Observational studies	Yes	48
Pediatrics	5359	79.434	Variations in children's dental service use based on four national health surveys.	Romaire MA and Bell JF and Huebner CE	2012	https://pubmed.ncbi.nlm.nih.gov/23071211/	USA	Public Heatth	Health Services	Observational studies	Yes	10
Pediatrics	5359	79.434	All that is vesicular is not herpes: incontinentia pigmenti masquerading as herpes simplex virus in a newborn.	Faloyin M and Levitt J and Bercowitz E and Carrasco D and Tan J	2004	https://pubmed.ncbi.nlm.nih.gov/15286269/	USA	Soft tissue	Other	Case report/ case series	No	3
Pediatrics	5359	79.434	Association of melanin pigmentation in the gingiva of children with parents who smoke.	Hanioka T and Tanaka K and Ojima M and Yuuki K	2005	https://pubmed.ncbi.nlm.nih.gov/16061572/	USA	Soft tissue	Other	Observational studies	Yes	16
Pediatrics	5359	79.434	Behcet disease: long-term follow-up of three children and review of the literature.	Rakover Y and Adar H and Tal I and Lang Y and Kedar A	1989	https://pubmed.ncbi.nlm.nih.gov/2657628/	USA	Soft tissue	Oral aphthae	Review/meta-analysis	No	4
Pediatrics	5359	79.434	Behcet's disease presenting as chronic aphthous stomatitis in a child.	Mundy TM and Miller JJ 3rd	1978	https://pubmed.ncbi.nlm.nih.gov/693157/	USA	Soft tissue	Oral aphthae	Case report/ case series	Yes	7
Pediatrics	5359	79.434	Breastfeeding keratosis: this frictional keratosis of newborns may mimic thrush.	Kiat-Amnuay S and Bouquot J	2013	https://pubmed.ncbi.nlm.nih.gov/23918892/	USA	Soft tissue	Other	Case report/ case series	No	1
Pediatrics	5359	79.434	Case Report of a Severe Recurrent Tongue Self-Injury in an Infant With Dystonia.	Brissaud O and ThÃ©baud NB and Guichoux J and Smirani R and Villega F and Devillard R	2016	https://pubmed.ncbi.nlm.nih.gov/27940768/	USA	Soft tissue	Other	Case report/ case series	No	4
Pediatrics	5359	79.434	Clinical and laboratory differentiation between herpangina and infectious (herpetic) gingivostomatitis.	PARROTT RH and WOLF SI and NUDELMAN J and NAIDEN E and HUEBNER RJ and RICE EC and McCULLOUGH NB	1954	https://pubmed.ncbi.nlm.nih.gov/13185685/	USA	Soft tissue	Oral aphthae	Observational studies	Yes	0
Pediatrics	5359	79.434	Herpes simplex virus not the etiologic agent of recurrent stomatitis.	DODD K and RUCHMAN I	1950	https://pubmed.ncbi.nlm.nih.gov/15417289/	USA	Soft tissue	Other	Observational studies	Yes	4
Pediatrics	5359	79.434	Pemphigus vulgaris: the eyes have it.	Merchant S and Weinstein M	2003	https://pubmed.ncbi.nlm.nih.gov/12837885/	USA	Soft tissue	Other	Case report/ case series	Yes	5
Pediatrics	5359	79.434	Stomatitis in infants caused by B. mucosus capsulatus.	FAUCETT RL and MILLER HC	1948	https://pubmed.ncbi.nlm.nih.gov/18857906/	USA	Soft tissue	Other	Case report/ case series	Yes	0
Pediatrics	5359	79.434	Studies of the natural history of herpes simplex infections.	BUDDINGH GJ and SCHRUM DI and LANIER JC and GUIDRY DJ	1953	https://pubmed.ncbi.nlm.nih.gov/13073293/	USA	Soft tissue	Other	Observational studies	No	40
Pediatrics	5359	79.434	Thalidomide responsiveness in an infant with Behcet's syndrome.	Shek LP and Lee YS and Lee BW and Lehman TJ	1999	https://pubmed.ncbi.nlm.nih.gov/10353947/	USA	Soft tissue	Oral aphthae	Case report/ case series	No	4
Pediatrics	5359	79.434	American Academy of Pediatrics Committee on Early Childhood, Adoption, and Dependent Care: Oral and dental aspects of child abuse and neglect.	No authors	1986	https://pubmed.ncbi.nlm.nih.gov/3748696/	USA	Oro-facial trauma	Abuse suspect	Guidelines/consensus paper	Yes	1
Pediatrics	5359	79.434	Are you overlooking fractures of the mandibular condyle?	Myall RW and Sandor GK and Gregory CE	1987	https://pubmed.ncbi.nlm.nih.gov/3822686/	USA	Oro-facial trauma	Jaws trauma	Review/meta-analysis	Yes	1
Pediatrics	5359	79.434	Baseball injuries: a Little League survey.	Pasternack JS and Veenema KR and Callahan CM	1996	https://pubmed.ncbi.nlm.nih.gov/8784371/	USA	Oro-facial trauma	Combined trauma	Observational studies	No	12
Pediatrics	5359	79.434	Hockey helmets, face masks, and injurious behavior.	Murray TM and Livingston LA	1995	https://pubmed.ncbi.nlm.nih.gov/7862484/	USA	Oro-facial trauma	Combined trauma	Observational studies	No	10
Pediatrics	5359	79.434	Management of dental trauma in a primary care setting.	Keels MA	2014	https://pubmed.ncbi.nlm.nih.gov/24470646/	USA	Oro-facial trauma	Dental trauma	Guidelines/consensus paper	Yes	11
Pediatrics	5359	79.434	Oral and Dental Aspects of Child Abuse and Neglect.	Fisher-Owens SA and Lukefahr JL and Tate AR	2017	https://pubmed.ncbi.nlm.nih.gov/28771417/	USA	Oro-facial trauma	Abuse suspect	Guidelines/consensus paper	Yes	5
Pediatrics	5359	79.434	Oral and dental aspects of child abuse and neglect.	Kellogg N	2005	https://pubmed.ncbi.nlm.nih.gov/16322187/	USA	Oro-facial trauma	Abuse suspect	Guidelines/consensus paper	Yes	7
Pediatrics	5359	79.434	Oral and dental aspects of child abuse and neglect. American Academy of Pediatrics. Committee on Child Abuse and Neglect. American Academy of Pediatric Dentistry. Ad Hoc Work Group on Child Abuse and Neglect.	No authors	1999	https://pubmed.ncbi.nlm.nih.gov/10429025/	USA	Oro-facial trauma	Abuse suspect	Guidelines/consensus paper	Yes	4
Seminars in fetal & neonatal medicine	3540	2.583	Molecular genetics in fetal neurology.	Huang J and Wah IY and Pooh RK and Choy KW	2012	https://pubmed.ncbi.nlm.nih.gov/22909903/	USA	Oro-facial development	Syndrome	Review/meta-analysis	No	8
The Journal of pediatrics	3700	31.902	A heritable syndrome of craniosynostosis, short thin hair, dental abnormalities, and short limbs: cranioectodermal dysplasia.	Levin LS and Perrin JC and Ose L and Dorst JP and Miller JD and McKusick VA	1977	https://pubmed.ncbi.nlm.nih.gov/830894/	USA	Oro-facial development	Syndrome	Case report/ case series	Yes	19
The Journal of pediatrics	3700	31.902	A postaxial polydactyly-dental-vertebral syndrome.	Rogers JG and Levin LS and Dorst JP and Temtamy SA	1977	https://pubmed.ncbi.nlm.nih.gov/187745/	USA	Oro-facial development	Syndrome	Case report/ case series	No	2
The Journal of pediatrics	3700	31.902	A randomized clinical trial of a new orthodontic appliance to improve upper airway obstruction in infants with Pierre Robin sequence.	Buchenau W and Urschitz MS and Sautermeister J and Bacher M and Herberts T and Arand J and Poets CF	2007	https://pubmed.ncbi.nlm.nih.gov/17643765/	USA	Oro-facial development	Syndrome	Interventional studies	Yes	16
The Journal of pediatrics	3700	31.902	An evaluation of the effects of cerebral palsy on dentofacial development, especially occlusion of the teeth.	LYONS DC	1956	https://pubmed.ncbi.nlm.nih.gov/13358036/	USA	Oro-facial development	Syndrome	Observational studies	Yes	8
The Journal of pediatrics	3700	31.902	An objective survey of dental malocclusions in children.	DUNHAM BS	1958	https://pubmed.ncbi.nlm.nih.gov/13492136/	USA	Oro-facial development	Not-related to syndromes	Observational studies	Yes	0
The Journal of pediatrics	3700	31.902	Autosomal dominant transmission of isolated growth hormone deficiency in iris-dental dysplasia (Rieger's syndrome).	Sadeghi-Nejad A and Senior B	1974	https://pubmed.ncbi.nlm.nih.gov/4214375/	USA	Oro-facial development	Syndrome	Case report/ case series	No	8
The Journal of pediatrics	3700	31.902	Bacterial endocarditis after adjustment of orthodontic appliances.	Biancaniello TM and Romero JR	1991	https://pubmed.ncbi.nlm.nih.gov/1993954/	USA	Oro-facial development	Syndrome	Case report/ case series	No	14
The Journal of pediatrics	3700	31.902	Bacterial endocarditis after minor orthodontic procedures.	Dajani AS	1991	https://pubmed.ncbi.nlm.nih.gov/1861231/	USA	Oro-facial development	Syndrome	Case report/ case series	No	6
The Journal of pediatrics	3700	31.902	Bird-beaded dwarfs (Seckel's syndrome). A familial pattern of developmental, dental, skeletal, genital, and central nervous system anomalies.	Harper RG and Orti E and Baker RK	1967	https://pubmed.ncbi.nlm.nih.gov/6022184/	USA	Oro-facial development	Syndrome	Case report/ case series	No	7
The Journal of pediatrics	3700	31.902	Craniofacial dysostosis, patent ductus arteriosus, hypertrichosis, hypoplasia of labia majora, dental and eye anomalies-a new syndrome?	GORLIN RJ and CHAUDHRY AP and MOSS ML	1960	https://pubmed.ncbi.nlm.nih.gov/13851313/	USA	Oro-facial development	Syndrome	Guidelines/consensus paper	Yes	9
The Journal of pediatrics	3700	31.902	Dental anomalies in Noonan's syndrome.	Szalay GC and Weinstein ED and Baird PA and De Jong BP	1972	https://pubmed.ncbi.nlm.nih.gov/5026033/	USA	Oro-facial development	Syndrome	Case report/ case series	Yes	0
The Journal of pediatrics	3700	31.902	DENTAL DEVELOPMENT IN IDIOPATHIC SEXUAL PRECOCITY, CONGENITAL ADRENOCORTICAL HYPERPLASIA, AND ADRENOGENIC VIRILISM.	WAGNER R and COHEN MM and HUNT EE Jr	1963	https://pubmed.ncbi.nlm.nih.gov/14074415/	USA	Oro-facial development	Syndrome	Observational studies	Yes	1
The Journal of pediatrics	3700	31.902	DENTAL DEVELOPMENT IN NEW GUINEAN INFANTS.	BAILY KV	1964	https://pubmed.ncbi.nlm.nih.gov/14100108/	USA	Oro-facial development	Not-related to syndromes	Observational studies	Yes	3
The Journal of pediatrics	3700	31.902	Early Weight Gain Forecasts Accelerated Eruption of Deciduous Teeth and Later Overweight Status during the First Year.	Mennella JA and Reiter A and Brewer B and Pohlig RT and Stallings VA and Trabulsi JC	2020	https://pubmed.ncbi.nlm.nih.gov/32553836/	USA	Oro-facial development	Not-related to syndromes	Interventional studies	Yes	0
The Journal of pediatrics	3700	31.902	Oculodentodigital dysplasia.	GORLIN RJ and MISKIN LH and St GEME JW	1963	https://pubmed.ncbi.nlm.nih.gov/13949300/	USA	Oro-facial development	Syndrome	Guidelines/consensus paper	No	20
The Journal of pediatrics	3700	31.902	Older paternal age and fresh gene mutation: data on additional disorders.	Jones KL and Smith DW and Harvey MA and Hall BD and Quan L	1975	https://pubmed.ncbi.nlm.nih.gov/1110452/	USA	Oro-facial development	Syndrome	Review/meta-analysis	No	43
The Journal of pediatrics	3700	31.902	Solitary maxillary central incisor and short stature.	Rappaport EB and Ulstrom RA and Gorlin RJ and Lucky AW and Colle E and Miser J	1977	https://pubmed.ncbi.nlm.nih.gov/925821/	USA	Oro-facial development	Not-related to syndromes	Case report/ case series	Yes	6
The Journal of pediatrics	3700	31.902	Autosomal recessive hyperimmunoglobulin E syndrome: a distinct disease entity.	Renner ED and Puck JM and Holland SM and Schmitt M and Weiss M and Frosch M and Bergmann M and Davis J and Belohradsky BH and Grimbacher B	2004	https://pubmed.ncbi.nlm.nih.gov/14722525/	USA	Hard tissue	Developmental Defects Enamel	Case report/ case series	No	73
The Journal of pediatrics	3700	31.902	Breastfeeding is associated with reduced childhood hospitalization: evidence from a Scottish Birth Cohort (1997-2009).	Ajetunmobi OM and Whyte B and Chalmers J and Tappin DM and Wolfson L and Fleming M and MacDonald A and Wood R and Stockton DL	2015	https://pubmed.ncbi.nlm.nih.gov/25556021/	UK	Hard tissue	Caries epidemiology	Observational studies	No	27
The Journal of pediatrics	3700	31.902	Children's dental health, school performance, and psychosocial well-being.	Guarnizo-HerreÃ±o CC and Wehby GL	2012	https://pubmed.ncbi.nlm.nih.gov/22727866/	USA	Hard tissue	Caries epidemiology	Observational studies	No	14
The Journal of pediatrics	3700	31.902	Children's Oral Health and Academic Performance: Evidence of a Persisting Relationship Over the Last Decade in the United States.	Guarnizo-HerreÃ±o CC and Lyu W and Wehby GL	2019	https://pubmed.ncbi.nlm.nih.gov/30926152/	USA	Hard tissue	Caries prevention	Observational studies	Yes	2
The Journal of pediatrics	3700	31.902	Congenital rickets associated with magnesium sulfate infusion for tocolysis.	Lamm CI and Norton KI and Murphy RJ and Wilkins IA and Rabinowitz JG	1988	https://pubmed.ncbi.nlm.nih.gov/3193315/	USA	Hard tissue	Developmental Defects Enamel	Case report/ case series	No	10
The Journal of pediatrics	3700	31.902	Cyber School Is a Marker of Youth with High-Risk Diabetes.	March CA and Leikam L and Siminerio LM and Miller E and Libman IM	2021	https://pubmed.ncbi.nlm.nih.gov/33127366/	USA	Hard tissue	Caries prevention	Observational studies	No	0
The Journal of pediatrics	3700	31.902	Death caused by perioperative fasting and sedation in a child with unrecognized very long chain acyl-coenzyme A dehydrogenase deficiency.	Roe CR and Wiltse HE and Sweetman L and Alvarado LL	2000	https://pubmed.ncbi.nlm.nih.gov/10700700/	USA	Hard tissue	Caries treatment	Case report/ case series	No	5
The Journal of pediatrics	3700	31.902	Dental abnormalities in patients with familial hypophosphatemic vitamin D-resistant rickets: prevention by early treatment with 1-hydroxyvitamin D.	Chaussain-Miller C and Sinding C and Wolikow M and Lasfargues JJ and Godeau G and GarabÃ©dian M	2003	https://pubmed.ncbi.nlm.nih.gov/12640383/	USA	Hard tissue	Developmental Defects Enamel	Interventional studies	Yes	32
The Journal of pediatrics	3700	31.902	Dental caries among elementary school children in Oregon.	HADJIMARKOS DM	1953	https://pubmed.ncbi.nlm.nih.gov/13097297/	USA	Hard tissue	Caries epidemiology	Observational studies	Yes	0
The Journal of pediatrics	3700	31.902	Dental caries experience in postwar Italy (1945) among teen-age children in Naples.	MASSLER M and SCHOUR I	1947	https://pubmed.ncbi.nlm.nih.gov/20265779/	USA	Hard tissue	Caries epidemiology	Observational studies	Yes	0
The Journal of pediatrics	3700	31.902	Dental caries-something to sink your teeth into.	Goodman DM	2018	https://pubmed.ncbi.nlm.nih.gov/29936960/	USA	Hard tissue	Caries epidemiology	Observational studies	Yes	0
The Journal of pediatrics	3700	31.902	Dental enamel defects in children with dermatitis herpetiformis.	Aine L and Reunala T and MÃ¤ki M	1991	https://pubmed.ncbi.nlm.nih.gov/2007934/	USA	Hard tissue	Developmental Defects Enamel	Observational studies	Yes	1
The Journal of pediatrics	3700	31.902	Dermal fistulas of dental origin in children.	OLMSTED RW	1958	https://pubmed.ncbi.nlm.nih.gov/13564387/	USA	Hard tissue	Caries treatment	Case report/ case series	Yes	1
The Journal of pediatrics	3700	31.902	Development of valve dysfunction in adolescents and young adults with Down syndrome and no known congenital heart disease.	Geggel RL and O'Brien JE and Feingold M	1993	https://pubmed.ncbi.nlm.nih.gov/8496770/	USA	Hard tissue	Caries treatment	Observational studies	No	5
The Journal of pediatrics	3700	31.902	Effect of trace elements in drinking water on dental caries.	Hadjimarkos DM	1967	https://pubmed.ncbi.nlm.nih.gov/6026122/	USA	Hard tissue	Caries epidemiology	Observational studies	Yes	1
The Journal of pediatrics	3700	31.902	Effects of psychological preparation on children hospitalized for dental operations.	Schwartz BH and Albino JE and Tedesco LA	1983	https://pubmed.ncbi.nlm.nih.gov/6834205/	USA	Hard tissue	Caries treatment	Interventional studies	Yes	2
The Journal of pediatrics	3700	31.902	Epidemiologic studies in dental caries. VI. A review of intrinsic factors as they may affect caries progression.	BOYD JD	1954	https://pubmed.ncbi.nlm.nih.gov/13163797/	USA	Hard tissue	Caries epidemiology	Review/meta-analysis	Yes	0
The Journal of pediatrics	3700	31.902	Epidemiologic studies in dental caries; the incidence of caries among institutionalized children.	BOYD JD; CHEYNE VD	1947	https://pubmed.ncbi.nlm.nih.gov/20260467/	USA	Hard tissue	Caries epidemiology	Observational studies	Yes	2
The Journal of pediatrics	3700	31.902	Epidemiologic studies in dental caries; the pattern of dental caries in Iowa City children.	BOYD JD; CHEYNE VD	1946	https://pubmed.ncbi.nlm.nih.gov/20994706/	USA	Hard tissue	Caries epidemiology	Observational studies	Yes	0
The Journal of pediatrics	3700	31.902	FLUORIDE TABLETS: QUESTIONS AND ANSWERS.	HODGE HC	1963	https://pubmed.ncbi.nlm.nih.gov/14061033/	USA	Hard tissue	Caries prevention	Guidelines/consensus paper	Yes	0
The Journal of pediatrics	3700	31.902	Gastroesophageal reflux disease and dental erosion in children.	Dahshan A and Patel H and Delaney J and Wuerth A and Thomas R and Tolia V	2002	https://pubmed.ncbi.nlm.nih.gov/12006966/	USA	Hard tissue	Developmental Defects Enamel	Observational studies	Yes	13
The Journal of pediatrics	3700	31.902	Geographic variations of dental caries in Oregon. VII. Caries prevalence among children in the Blue Mountains region.	HADJIMARKOS DM	1956	https://pubmed.ncbi.nlm.nih.gov/13295964/	USA	Hard tissue	Caries epidemiology	Observational studies	Yes	4
The Journal of pediatrics	3700	31.902	Green Teeth in the Primary and Permanent Dentition.	do Valle IB and Eduardo VM and Goese TB and Oliveira ZFL and von Zeidler SV	2017	https://pubmed.ncbi.nlm.nih.gov/28965735/	USA	Hard tissue	Developmental Defects Enamel	Case report/ case series	Yes	1
The Journal of pediatrics	3700	31.902	Hereditary enamel dysplasia.	CHAUDHRY AP and JOHNSON ON and MITCHELL DF and GORLIN RJ and BARTHOLDI WL	1959	https://pubmed.ncbi.nlm.nih.gov/13655172/	USA	Hard tissue	Developmental Defects Enamel	Guidelines/consensus paper	Yes	13
The Journal of pediatrics	3700	31.902	Influence of adapted environment on the anxiety of medically treated children with developmental disability.	Shapiro M and Sgan-Cohen HD and Parush S and Melmed RN	2009	https://pubmed.ncbi.nlm.nih.gov/19232638/	USA	Hard tissue	Caries treatment	Interventional studies	Yes	7
The Journal of pediatrics	3700	31.902	Injuries in adolescents with childhood-onset epilepsy compared with sibling controls.	Baca CB and Vickrey BG and Vassar SD and Cook A and Berg AT	2013	https://pubmed.ncbi.nlm.nih.gov/24054432/	USA	Hard tissue	Caries epidemiology	Observational studies	No	3
The Journal of pediatrics	3700	31.902	Insufficient Sleep and Incidence of Dental Caries in Deciduous Teeth among Children in Japan: A Population-Based Cohort Study.	Chen H and Tanaka S and Arai K and Yoshida S and Kawakami K	2018	https://pubmed.ncbi.nlm.nih.gov/29709344/	USA	Hard tissue	Caries epidemiology	Observational studies	Yes	3
The Journal of pediatrics	3700	31.902	Longitudinal Association between Obesity and Dental Caries in Adolescents.	Li LW and Wong HM and McGrath CP	2017	https://pubmed.ncbi.nlm.nih.gov/28728812/	USA	Hard tissue	Caries epidemiology	Observational studies	Yes	6
The Journal of pediatrics	3700	31.902	Motivational Interviewing in Preventing Early Childhood Caries in Primary Healthcare: A Community-based Randomized Cluster Trial.	Colvara BC and Faustino-Silva DD and Meyer E and Hugo FN and Hilgert JB and Celeste RK	2018	https://pubmed.ncbi.nlm.nih.gov/29885752/	USA	Hard tissue	Caries prevention	Observational studies	Yes	2
The Journal of pediatrics	3700	31.902	No visible dental staining in children treated with doxycycline for suspected Rocky Mountain Spotted Fever.	Todd SR and Dahlgren FS and Traeger MS and BeltrÃ¡n-Aguilar ED and Marianos DW and Hamilton C and McQuiston JH and Regan JJ	2015	https://pubmed.ncbi.nlm.nih.gov/25794784/	USA	Hard tissue	Developmental Defects Enamel	Observational studies	Yes	28
The Journal of pediatrics	3700	31.902	Persistent cutaneous fistulas of dental origin in children: report of two cases.	Christen AG	1971	https://pubmed.ncbi.nlm.nih.gov/5091267/	USA	Hard tissue	Caries treatment	Case report/ case series	Yes	2
The Journal of pediatrics	3700	31.902	Post-discharge adverse events following pediatric sedation with high doses of oral medication.	Costa LR and Costa PS and Brasileiro SV and Bendo CB and Viegas CM and Paiva SM	2012	https://pubmed.ncbi.nlm.nih.gov/22133425/	USA	Hard tissue	Caries treatment	Observational studies	No	9
The Journal of pediatrics	3700	31.902	Preventive oral health care in early childhood: knowledge, confidence, and practices of pediatricians and family physicians in Florida.	Herndon JB and Tomar SL and Lossius MN and Catalanotto FA	2010	https://pubmed.ncbi.nlm.nih.gov/20655542/	USA	Hard tissue	Caries prevention	Observational studies	Yes	10
The Journal of pediatrics	3700	31.902	Prophylaxis of dental caries: relative effectiveness of chewable fluoride preparations with and without added vitamins.	Hennon DK and Stookey GK and Muhler JC	1972	https://pubmed.ncbi.nlm.nih.gov/5026023/	USA	Hard tissue	Caries prevention	Interventional studies	Yes	1
The Journal of pediatrics	3700	31.902	Rapp-Hodgkin ectodermal dysplasia.	Schroeder HW Jr and Sybert VP	1987	https://pubmed.ncbi.nlm.nih.gov/3794888/	USA	Hard tissue	Developmental Defects Enamel	Case report/ case series	No	2
The Journal of pediatrics	3700	31.902	Selenium and dental caries; an investigation among school children of Oregon.	HADJIMARKOS DM; STORVICK CA; REMMERT LF	1952	https://pubmed.ncbi.nlm.nih.gov/14918034/	USA	Hard tissue	Caries epidemiology	Observational studies	Yes	5
The Journal of pediatrics	3700	31.902	SELENIUM CONTENT OF HUMAN MILK: POSSIBLE EFFECT ON DENTAL CARIES.	HADJIMARKOS DM	1963	https://pubmed.ncbi.nlm.nih.gov/14043069/	USA	Hard tissue	Caries epidemiology	Observational studies	Yes	2
The Journal of pediatrics	3700	31.902	Some blood and salivary nonprotein nitrogen constituents in children, and dental caries.	COX MA and GRAINGER RM and JACKSON SH and NIKIFORUK G	1956	https://pubmed.ncbi.nlm.nih.gov/13358035/	USA	Hard tissue	Caries epidemiology	Observational studies	Yes	7
The Journal of pediatrics	3700	31.902	The effect of maternal smoking during pregnancy and postnatal household smoking on dental caries in young children.	Tanaka K and Miyake Y and Sasaki S	2009	https://pubmed.ncbi.nlm.nih.gov/19555966/	USA	Hard tissue	Caries prevention	Observational studies	Yes	23
The Journal of pediatrics	3700	31.902	The etiology of enamel hypoplasia: a unifying concept.	Nikiforuk G and Fraser D	1981	https://pubmed.ncbi.nlm.nih.gov/6262472/	USA	Hard tissue	Developmental Defects Enamel	Guidelines/consensus paper	Yes	20
The Journal of pediatrics	3700	31.902	The Evaluation of Hematologic Screening and Perioperative Management in Patients with Noonan Syndrome: A Retrospective Chart Review.	Briggs B and Savla D and Ramchandar N and Dimmock D and Le D and Thornburg CD	2020	https://pubmed.ncbi.nlm.nih.gov/32111381/	USA	Hard tissue	Caries treatment	Observational studies	No	0
The Journal of pediatrics	3700	31.902	The selenium content of eggs, milk, and water in relation to dental caries in children.	HADJIMARKOS DM and BONHORST CW	1961	https://pubmed.ncbi.nlm.nih.gov/13710337/	USA	Hard tissue	caries epidemiology	Observational studies	Yes	4
The Journal of pediatrics	3700	31.902	The trace element selenium and its influence on dental caries susceptibility.	HADJIMARKOS DM and BONHORST CW	1958	https://pubmed.ncbi.nlm.nih.gov/13526082/	USA	Hard tissue	Caries epidemiology	Observational studies	Yes	4
The Journal of pediatrics	3700	31.902	Xylitol syrup can reduce dental caries progression in young children.	Edelstein BL	2010	https://pubmed.ncbi.nlm.nih.gov/20006775/	USA	Hard tissue	Caries prevention	Guidelines/consensus paper	Yes	1
The Journal of pediatrics	3700	31.902	Child Health Care in Israel.	Tasher D and Rubin L and Grossman Z and Grotto I and Dahan D and Berlowitz Y and Somekh E	2016	https://pubmed.ncbi.nlm.nih.gov/27666258/	USA	Public Heatth	Health Services	Observational studies	No	4
The Journal of pediatrics	3700	31.902	Cost-Savings of Fluoride Varnish Application in Primary Care for Medicaid-Enrolled Children in Virginia.	Scherrer CR and Naavaal S	2019	https://pubmed.ncbi.nlm.nih.gov/31253412/	USA	Public Heatth	Health Services	Observational studies	Yes	4
The Journal of pediatrics	3700	31.902	Dental health service as a function of preventive pediatric care.	PRICE WC and SCIULLO PA and STILLEY V	1951	https://pubmed.ncbi.nlm.nih.gov/14861742/	USA	Public Heatth	Health Services	Guidelines/consensus paper	Yes	0
The Journal of pediatrics	3700	31.902	Estimating Premium and Out-of-Pocket Outlays Under All Child Dental Coverage Options in the Federally Facilitated Marketplace.	Vujicic M and Yarbrough C	2017	https://pubmed.ncbi.nlm.nih.gov/27989408/	USA	Public Heatth	Health Insurance	Observational studies	Yes	2
The Journal of pediatrics	3700	31.902	Social Connectedness Factors that Facilitate Use of Healthcare Services: Comparison of Transgender and Gender Nonconforming and Cisgender Adolescents.	Taliaferro LA and Harder BM and Lampe NM and Carter SK and Rider GN and Eisenberg ME	2019	https://pubmed.ncbi.nlm.nih.gov/31079853/	USA	Public Heatth	Health Services	Observational studies	No	4
The Journal of pediatrics	3700	31.902	The pediatrician's responsibility in the prevention of dental caries.	ROVELSTAD GH	1950	https://pubmed.ncbi.nlm.nih.gov/15422482/	USA	Public Heatth	Pediatrician's role	Guidelines/consensus paper	Yes	0
The Journal of pediatrics	3700	31.902	The value of the preschool examination in screening for health problems.	Welch NM and Saulsbury FT and Kesler RW	1982	https://pubmed.ncbi.nlm.nih.gov/7057331/	USA	Public Heatth	Health Services	Observational studies	No	3
The Journal of pediatrics	3700	31.902	A randomized, controlled trial of tonsillectomy in periodic fever, aphthous stomatitis, pharyngitis, and adenitis syndrome.	Renko M and Salo E and Putto-Laurila A and Saxen H and Mattila PS and Luotonen J and Ruuskanen O and Uhari M	2007	https://pubmed.ncbi.nlm.nih.gov/17719940/	USA	Soft tissue	Oral aphthae	Interventional studies	Yes	29
The Journal of pediatrics	3700	31.902	Dental hospital admissions in the children of mothers with an alcohol-related diagnosis: a population-based, data-linkage study.	O'Leary CM and Slack-Smith LM	2013	https://pubmed.ncbi.nlm.nih.gov/23522379/	USA	Soft tissue	Oral aphthae	Observational studies	No	5
The Journal of pediatrics	3700	31.902	Familial cases of periodic fever with aphthous stomatitis, pharyngitis, and cervical adenitis syndrome.	Adachi M and Watanabe A and Nishiyama A and Oyazato Y and Kamioka I and Murase M and Ishida A and Sakai H and Nishikomori R and Heike T	2011	https://pubmed.ncbi.nlm.nih.gov/21074183/	USA	Soft tissue	Oral aphthae	Case report/ case series	Yes	9
The Journal of pediatrics	3700	31.902	Familial Mediterranean Fever Is Commonly Diagnosed in Children in Israel with Periodic Fever Aphthous Stomatitis, Pharyngitis, and Adenitis Syndrome.	Butbul Aviel Y and Harel L and Abu Rumi M and Brik R and Hezkelo N and Ohana O and Amarilyo G	2019	https://pubmed.ncbi.nlm.nih.gov/30361059/	USA	Soft tissue	Oral aphthae	Observational studies	No	7
The Journal of pediatrics	3700	31.902	Halitosis in children.	Amir E and Shimonov R and Rosenberg M	1999	https://pubmed.ncbi.nlm.nih.gov/10064672/	USA	Soft tissue	Other	obsevational study	No	16
The Journal of pediatrics	3700	31.902	ISOLATION OF HERPESVIRUS HOMINUM FROM THE CEREBROSPINAL FLUID OF A CHILD WITH BACTERIAL MENINGITIS AND GINGIVOSTOMATITIS.	BRUNELL PA and DODD K	1964	https://pubmed.ncbi.nlm.nih.gov/14178826/	USA	Soft tissue	Oral infections	Case report/ case series	Yes	4
The Journal of pediatrics	3700	31.902	Long-term follow-up of children with periodic fever, aphthous stomatitis, pharyngitis, and cervical adenitis syndrome.	Wurster VM and Carlucci JG and Feder HM Jr and Edwards KM	2011	https://pubmed.ncbi.nlm.nih.gov/21798555/	USA	Soft tissue	Oral aphthae	Observational studies	No	23
The Journal of pediatrics	3700	31.902	Mycoplasma pneumoniae infections and exanthems.	Cherry JD and Hurwitz ES and Welliver RC	1975	https://pubmed.ncbi.nlm.nih.gov/1100793/	USA	Soft tissue	Oral aphthae	Review/meta-analysis	No	12
The Journal of pediatrics	3700	31.902	ORAL TUMORS OF INFANCY AND CHILDHOOD. A SURVEY OF 293 CASES.	BHASKAR SN	1963	https://pubmed.ncbi.nlm.nih.gov/14043061/	USA	Soft tissue	Other	Observational studies	Yes	9
The Journal of pediatrics	3700	31.902	Periodic fever syndrome in children.	Thomas KT and Feder HM Jr and Lawton AR and Edwards KM	1999	https://pubmed.ncbi.nlm.nih.gov/10393598/	USA	Soft tissue	Oral aphthae	Observational studies	Yes	91
The Journal of pediatrics	3700	31.902	Periodic fever, aphthous stomatitis, pharyngitis, and adenopathy syndrome: clinical characteristics and outcome.	Padeh S and Brezniak N and Zemer D and Pras E and Livneh A and Langevitz P and Migdal A and Pras M and Passwell JH	1999	https://pubmed.ncbi.nlm.nih.gov/10393612/	USA	Soft tissue	Oral aphthae	Observational studies	Yes	52
The Journal of pediatrics	3700	31.902	Pneumococcic stomatitis.	OCHS CJ	1946	https://pubmed.ncbi.nlm.nih.gov/21023191/	USA	Soft tissue	Oral aphthae	Guidelines/consensus paper	Yes	0
The Journal of pediatrics	3700	31.902	Stomatitis and diarrhea in infants caused by Bacillus mucosus capsulatus.	STERNBERG SD and HOFFMAN C and ZWEIFLER BM	1951	https://pubmed.ncbi.nlm.nih.gov/14825069/	USA	Soft tissue	Oral aphthae	Case report/ case series	Yes	0
The Journal of pediatrics	3700	31.902	Stomatitis with septicemia due to Moraxella osloensis.	Butzler JP and Hansen W and Cadranel S and Henriksen SD	1974	https://pubmed.ncbi.nlm.nih.gov/4820705/	USA	Soft tissue	Oral aphthae	Case report/ case series	Yes	5
The Journal of pediatrics	3700	31.902	Syndrome of periodic fever, pharyngitis, and aphthous stomatitis.	Marshall GS and Edwards KM and Butler J and Lawton AR	1987	https://pubmed.ncbi.nlm.nih.gov/3794885/	USA	Soft tissue	Oral aphthae	Guidelines/consensus paper	Yes	76
The Journal of pediatrics	3700	31.902	The First International Conference on Periodic Fever, Aphthous Stomatitis, Pharyngitis, Adenitis Syndrome.	Harel L and Hashkes PJ and Lapidus S and Edwards KM and Padeh S and Gattorno M and Marshall GS	2018	https://pubmed.ncbi.nlm.nih.gov/29246466/	USA	Soft tissue	Oral aphthae	Guidelines/consensus paper	Yes	7
The Journal of pediatrics	3700	31.902	Tonsillectomy for periodic fever, aphthous stomatitis, pharyngitis, and adenitis syndrome is not always successful.	Ogose T.	2008	https://pubmed.ncbi.nlm.nih.gov/18410791/	USA	Soft tissue	Oral aphthae	Case report/ case series	No	2
The Journal of pediatrics	3700	31.902	Tonsillectomy in children with periodic fever with aphthous stomatitis, pharyngitis, and adenitis syndrome.	Garavello W and Pignataro L and Gaini L and Torretta S and Somigliana E and Gaini R	2011	https://pubmed.ncbi.nlm.nih.gov/21300374/	USA	Soft tissue	Oral aphthae	Review/meta-analysis	No	11
The Journal of pediatrics	3700	31.902	Tumor necrosis factor receptor-associated periodic syndrome in a young adult who had features of periodic fever, aphthous stomatitis, pharyngitis, and adenitis as a child.	Saulsbury FT and Wispelwey B	2005	https://pubmed.ncbi.nlm.nih.gov/15689926/	USA	Soft tissue	Oral aphthae	Observational studies	No	4
